# Supplementary material for: Prediction of LncRNA Subcellular Localization with Deep Learning from Sequence Features
Source: Sci Rep. 2018 Nov 6;8:16385. doi: 10.1038/s41598-018-34708-w (PMC6219567; doi:10.1038/s41598-018-34708-w)
Supplement: Supplementary file 2 — Dataset 1 [file 41598_2018_34708_MOESM2_ESM.xlsx]

## Sheet: S2.LncRNA_dataset
Ensembl Gene ID	Log 2 Fol-Change	transcript_length	GC_content (%)	AA	AC	AG	AT	CA	CC	CG	CT	GA	GC	GG	GT	TA	TC	TG	TT	AAA	AAC	AAG	AAT	ACA	ACC	ACG	ACT	AGA	AGC	AGG	AGT	ATA	ATC	ATG	ATT	CAA	CAC	CAG	CAT	CCA	CCC	CCG	CCT	CGA	CGC	CGG	CGT	CTA	CTC
ENST00000446102	-0.521942	1363	0.43507	111	70	99	94	102	68	5	110	101	59	83	65	61	88	120	126	32	25	26	28	24	16	2	28	32	17	30	20	18	17	29	30	29	15	30	27	28	15	2	23	1	1	2	1	13	24
ENST00000421020	-0.103359	755	0.407947	58	39	51	58	50	27	4	71	46	33	41	35	52	53	59	77	18	10	14	16	9	8	2	20	12	14	12	13	16	4	13	25	14	7	19	10	10	7	0	10	1	2	0	1	9	23
ENST00000428895	-3.3741	1479	0.460446	95	72	111	98	95	103	36	103	96	75	80	93	90	87	117	127	25	13	27	29	18	23	5	26	37	24	31	19	26	19	21	32	20	22	32	21	31	32	13	27	9	12	7	8	16	22
ENST00000573168	3.20631	2673	0.56416	119	140	206	112	237	261	56	207	149	209	258	131	71	151	227	138	40	26	32	21	57	32	12	39	49	53	75	29	19	23	47	23	30	61	97	49	80	91	21	69	5	25	13	13	16	64
ENST00000431143	3.46737	644	0.427019	70	43	56	44	55	27	4	44	58	28	30	28	29	32	55	40	24	13	18	15	19	6	2	16	25	12	9	10	6	6	19	13	16	11	17	11	13	8	1	5	1	2	0	1	12	5
ENST00000417502	-1.61085	419	0.374702	47	25	21	45	29	18	7	24	32	16	17	14	30	19	33	41	18	6	10	13	12	5	2	6	8	2	7	4	12	4	12	16	12	5	4	8	8	5	1	4	3	2	0	2	5	5
ENST00000615095	-0.802635	1224	0.502451	77	50	86	69	90	110	13	113	72	76	85	55	42	90	105	90	28	10	12	27	14	16	0	20	21	24	26	15	11	19	24	15	18	11	39	22	33	39	7	31	3	2	5	3	11	34
ENST00000622918	3.04606	2640	0.476894	150	107	187	137	175	132	21	210	157	125	209	229	99	174	303	224	43	30	41	36	39	35	6	26	48	27	64	48	26	29	42	40	42	29	67	37	44	31	8	49	4	3	6	8	19	60
ENST00000429104	3.77939	562	0.400356	40	15	48	42	36	15	4	35	41	25	30	39	29	34	53	75	10	4	16	10	6	2	1	6	20	9	9	10	6	6	9	21	13	3	11	9	5	6	1	3	2	0	1	1	3	5
ENST00000523683	-0.182897	692	0.683526	40	33	53	2	39	110	63	47	42	80	66	25	7	36	31	17	21	6	13	0	8	16	3	6	15	17	17	4	0	2	0	0	6	18	14	1	13	44	33	20	4	35	17	7	3	22
ENST00000518993	-0.691938	1079	0.429101	115	47	62	69	67	72	31	82	49	58	47	56	62	75	70	116	49	16	19	31	20	6	4	17	14	16	16	16	23	9	12	25	22	13	15	17	19	13	17	23	6	15	5	5	10	22
ENST00000517898	-0.631483	1106	0.436709	110	52	70	67	69	70	30	83	59	54	56	62	61	75	75	112	44	17	20	29	21	7	5	19	15	15	21	19	22	10	12	23	23	14	15	17	19	16	12	23	10	8	6	6	10	21
ENST00000628233	-1.84929	551	0.575318	19	36	53	17	44	45	15	46	56	37	58	16	7	32	40	29	4	3	8	3	11	9	9	7	18	11	19	5	3	3	9	2	3	13	24	4	9	13	3	20	1	3	9	2	3	13
ENST00000619942	-1.40355	411	0.579075	11	28	43	11	32	26	13	35	45	28	46	12	4	24	30	22	1	2	8	0	9	5	9	5	14	8	16	4	1	1	8	1	2	9	19	2	3	7	1	15	1	2	9	1	3	11
ENST00000523781	-0.169308	248	0.540323	18	13	14	9	16	26	5	28	15	19	15	10	6	16	25	12	4	5	4	4	2	5	1	5	3	4	4	3	2	2	3	2	4	4	7	1	4	6	3	13	2	3	0	0	2	7
ENST00000533481	-0.0920285	553	0.562387	29	35	41	22	37	40	36	35	48	40	47	27	12	34	38	31	12	7	5	5	12	10	7	6	12	10	12	7	3	7	9	3	7	10	12	8	7	11	11	10	9	10	13	4	5	11
ENST00000623103	-1.57101	1924	0.576403	83	97	128	80	166	180	60	157	99	176	160	111	41	109	198	78	29	24	21	8	42	26	12	17	34	35	43	16	14	13	43	10	22	42	64	38	49	55	21	55	8	27	15	10	12	42
ENST00000555106	3.41169	569	0.492091	69	27	50	28	45	49	10	39	38	37	38	24	22	30	39	23	35	6	15	13	10	8	3	6	11	14	15	10	11	6	5	6	19	6	15	5	15	16	3	15	3	4	2	1	6	10
ENST00000607216	-2.22301	587	0.488927	47	32	44	28	43	41	24	45	38	41	29	26	24	38	37	49	17	8	8	14	10	11	4	7	17	11	9	7	5	8	9	6	12	10	16	4	14	7	7	13	4	10	2	8	6	13
ENST00000625128	-3.59719	504	0.509921	41	26	36	22	37	43	22	41	34	36	23	21	14	38	32	37	14	7	11	9	9	8	3	6	18	10	5	3	2	8	6	6	11	9	13	3	13	10	8	12	1	9	5	7	5	13
ENST00000622936	-0.438698	2466	0.58678	155	130	200	79	201	285	100	175	146	213	225	101	61	134	160	100	49	37	46	23	46	45	19	20	44	61	75	20	14	23	28	14	37	46	84	34	73	106	30	76	17	34	33	16	19	59
ENST00000450004	3.18853	649	0.385208	63	38	38	54	61	27	4	43	26	29	26	34	43	41	47	74	22	9	14	18	22	4	0	12	11	7	9	11	11	10	10	23	14	19	11	17	11	6	1	9	0	2	2	0	8	8
ENST00000570080	-1.9098	730	0.613699	30	28	64	23	53	73	48	47	51	77	68	31	10	43	47	36	4	9	12	5	3	9	6	10	10	21	23	10	3	7	5	7	7	11	24	11	20	17	20	16	10	13	15	10	2	15
ENST00000565747	-1.13288	579	0.561313	44	28	52	19	40	49	31	38	41	53	46	27	19	28	38	25	16	11	7	9	7	7	3	11	12	13	18	9	7	6	5	1	8	6	21	5	11	14	13	11	7	8	9	7	5	10
ENST00000562842	-1.95628	438	0.575342	26	15	41	16	29	37	28	25	32	45	36	19	11	23	27	27	7	6	8	5	1	5	3	6	8	14	13	6	4	3	2	7	6	3	14	6	11	9	11	6	6	8	8	6	2	7
ENST00000625159	2.81943	4301	0.462451	362	250	319	251	363	299	49	324	258	224	264	207	198	263	321	348	135	69	87	71	90	77	16	67	83	75	101	60	49	58	80	64	85	95	100	83	108	74	15	102	16	8	11	14	48	87
ENST00000624139	-3.80084	722	0.458449	67	35	66	34	58	50	6	66	47	39	33	32	29	56	46	57	23	12	22	10	16	8	1	10	16	21	11	18	6	10	6	12	14	13	19	12	17	13	2	18	2	0	2	2	8	18
ENST00000623109	3.38609	451	0.472284	31	28	33	15	30	21	13	48	26	28	21	26	21	35	33	41	10	5	7	8	8	8	0	12	6	13	3	11	2	2	1	10	6	9	13	2	5	1	5	10	3	3	6	1	6	13
ENST00000620572	4.93662	449	0.387528	60	28	42	34	40	18	3	31	43	16	10	13	22	29	27	32	25	13	13	9	9	8	1	10	23	7	5	7	8	6	8	12	8	5	15	12	9	1	0	8	1	1	0	1	7	7
ENST00000433167	-1.70948	404	0.542079	39	36	34	14	48	48	9	32	28	26	20	7	7	27	19	9	13	13	8	5	14	8	5	9	14	8	8	4	1	9	3	1	14	15	15	4	16	19	3	10	4	1	3	1	4	12
ENST00000420776	-1.26443	624	0.496795	38	32	45	32	41	45	30	47	46	41	32	28	23	45	40	58	10	10	11	7	9	7	6	10	14	14	9	8	5	9	6	12	10	7	15	9	11	13	8	13	5	14	8	3	6	12
ENST00000574471	-1.50392	898	0.508909	68	54	56	49	61	75	35	73	53	52	69	38	45	64	51	54	18	21	16	13	18	13	10	13	14	12	18	12	11	12	9	17	18	12	17	14	15	20	16	23	5	8	14	8	18	21
ENST00000415336	-1.53959	575	0.613913	25	29	59	16	51	44	37	32	43	68	53	24	10	23	39	21	4	5	14	2	9	6	7	7	12	21	18	8	2	1	8	5	2	20	23	6	15	14	7	7	7	17	10	3	2	11
ENST00000431557	2.83471	419	0.553699	22	19	37	19	37	26	10	37	27	39	37	19	11	26	38	14	5	3	8	5	6	6	3	4	10	12	11	4	3	3	8	5	8	8	13	8	9	6	2	9	0	3	5	2	3	10
ENST00000313031	2.99752	1552	0.478737	138	81	128	92	132	118	15	110	101	81	123	63	69	95	101	104	55	19	32	31	28	28	8	17	42	22	41	23	21	22	26	23	28	38	44	22	39	34	4	41	4	4	3	4	13	33
ENST00000567305	4.91076	1026	0.38694	120	46	81	84	83	39	2	66	71	44	51	41	58	61	73	105	48	19	22	30	21	8	0	17	28	18	18	17	16	19	18	31	26	11	26	20	16	10	2	11	0	2	0	0	12	13
ENST00000441338	-0.34023	468	0.5	40	23	39	34	37	41	7	27	45	21	34	21	14	27	41	16	15	6	13	6	6	11	3	3	15	8	10	6	2	12	14	6	7	7	12	11	17	9	1	13	3	0	4	0	6	7
ENST00000565695	-0.343426	1517	0.423204	169	69	126	108	96	82	27	100	119	66	73	79	89	88	110	115	62	20	46	40	24	17	6	22	52	18	31	25	29	13	34	32	36	13	27	20	27	20	7	28	7	6	9	5	18	27
ENST00000624690	-1.14647	715	0.384615	80	65	43	55	73	27	9	51	47	25	27	16	44	42	36	74	30	17	20	13	32	9	5	19	16	13	8	6	11	10	12	22	17	21	10	24	13	6	1	7	2	1	4	2	14	8
ENST00000579830	2.87617	453	0.445916	52	26	28	30	43	41	3	38	27	27	10	13	15	31	36	32	21	14	9	7	8	9	1	8	11	8	5	4	7	8	8	7	14	7	13	9	16	11	1	13	1	2	0	0	4	11
ENST00000597303	3.19776	797	0.520703	40	46	63	34	75	67	13	66	42	45	62	44	25	63	56	55	8	6	17	9	14	17	4	11	14	11	24	14	3	12	9	10	16	24	22	13	26	13	4	24	4	0	4	5	7	21
ENST00000439076	5.55715	580	0.648276	19	20	56	10	48	95	16	56	33	52	60	15	5	48	28	18	3	3	11	2	4	12	1	3	10	17	25	4	1	6	2	1	10	8	25	5	26	29	12	28	4	5	4	3	3	23
ENST00000634930	-1.76568	459	0.494553	39	25	53	18	35	26	7	32	48	24	35	20	14	25	31	26	16	5	14	4	11	5	1	8	15	11	17	10	1	5	7	5	12	5	14	4	10	6	3	7	3	0	4	0	4	10
ENST00000441013	3.40277	1380	0.35942	177	75	104	123	93	51	8	86	113	39	54	52	97	73	91	143	66	26	40	45	33	17	3	22	51	14	23	16	29	25	29	40	24	20	23	25	24	9	0	18	1	3	1	3	23	14
ENST00000504728	3.0513	744	0.475806	52	37	61	49	50	55	15	49	56	37	48	43	41	40	60	50	16	10	12	14	16	10	2	9	17	14	17	12	12	8	17	12	8	7	20	15	15	15	6	19	3	3	6	3	11	8
ENST00000515491	2.92658	860	0.374419	96	43	58	77	50	40	11	53	57	22	37	51	71	50	60	83	31	15	23	27	17	11	3	12	20	9	7	22	29	11	19	18	16	4	11	19	14	6	3	16	4	2	5	0	10	9
ENST00000432976	2.90774	733	0.354707	94	27	54	75	41	26	4	46	60	19	31	33	55	45	54	68	35	13	21	25	9	3	2	13	22	5	13	14	19	19	20	17	18	6	10	7	13	2	1	10	1	0	2	1	11	5
ENST00000442007	-0.161582	1083	0.530009	107	45	105	45	81	74	32	74	86	88	92	47	28	54	84	40	58	13	19	16	10	14	5	16	32	26	34	13	7	13	11	14	23	10	35	13	33	17	4	20	5	10	15	2	10	19
ENST00000441363	-1.26169	2403	0.5335	145	150	153	110	176	228	91	198	148	153	187	101	90	161	158	153	56	28	21	39	41	45	23	41	38	43	48	24	22	28	27	33	28	57	59	32	59	72	24	73	16	28	31	16	26	61
ENST00000588845	-2.55023	545	0.414679	62	24	46	36	41	25	6	37	33	26	29	29	33	33	36	48	26	9	14	12	8	5	3	8	16	10	8	12	10	4	8	14	9	7	17	8	14	1	1	9	1	2	2	1	9	7
ENST00000585890	-1.67681	581	0.390706	65	30	45	48	44	21	4	33	40	21	37	27	39	30	39	57	21	11	14	18	9	7	4	10	16	7	11	11	13	4	11	20	10	9	15	10	12	1	0	8	0	3	1	0	9	6
ENST00000589025	-3.30918	560	0.494643	40	27	49	28	47	34	14	42	31	39	36	33	26	36	41	36	11	8	13	8	8	9	1	9	13	12	12	12	7	4	6	11	10	9	21	7	14	2	5	13	2	6	4	2	8	8
ENST00000585397	-4.275	448	0.470982	34	22	43	23	40	23	6	34	25	31	26	26	23	27	33	31	10	6	12	6	7	7	1	7	12	11	8	12	6	3	6	8	8	8	18	5	11	0	1	11	1	3	1	1	8	6
ENST00000587060	-0.987282	670	0.485075	50	32	40	43	48	50	19	56	32	44	35	40	35	48	56	41	18	8	7	17	8	10	1	13	9	11	11	9	11	7	11	14	10	13	16	9	15	7	8	20	2	9	4	4	9	14
ENST00000567865	3.61148	634	0.433754	56	27	49	39	46	25	10	47	38	30	39	40	32	46	48	61	22	6	16	12	10	4	3	10	13	8	18	10	10	10	9	10	11	7	17	10	10	5	0	10	1	3	1	5	7	12
ENST00000623514	4.29833	1654	0.360339	181	77	105	138	102	49	5	121	95	45	86	92	123	107	122	205	67	28	31	55	38	8	1	29	36	23	21	25	29	20	34	55	34	16	30	22	15	10	1	23	2	1	2	0	27	29
ENST00000641271	3.35295	1932	0.36646	282	120	146	145	131	59	10	124	131	67	93	93	149	78	135	168	136	43	45	57	58	19	2	41	49	27	42	28	48	19	34	44	43	27	35	26	25	6	3	25	3	1	3	3	28	17
ENST00000518552	3.05318	673	0.398217	55	38	45	52	61	26	2	52	38	29	28	32	36	48	52	78	22	5	15	13	13	7	1	17	16	6	8	15	13	12	17	10	10	19	12	20	12	4	0	10	2	0	0	0	10	12
ENST00000568707	-0.539023	789	0.523447	54	44	73	33	60	70	9	66	68	50	53	37	23	40	73	35	12	7	24	10	17	12	0	15	27	20	18	8	2	5	21	5	17	16	21	6	20	22	6	22	2	3	3	1	12	13
ENST00000565861	2.92816	601	0.445923	40	37	43	38	52	33	5	47	33	31	34	33	34	35	49	56	7	8	12	13	16	9	0	12	14	10	11	8	13	7	9	9	12	15	14	10	11	8	2	12	2	3	0	0	4	11
ENST00000444722	3.32398	459	0.422658	62	26	43	26	41	31	2	21	34	14	28	23	21	23	26	37	19	12	16	15	15	5	1	5	17	5	9	12	8	6	4	8	16	5	13	6	12	11	1	7	0	1	1	0	3	3
ENST00000624777	3.36744	1514	0.371863	153	68	111	125	92	56	5	112	92	51	70	85	119	90	112	172	48	20	28	57	26	16	1	25	36	19	25	31	33	20	34	38	21	14	28	29	17	11	1	27	2	1	2	0	22	21
ENST00000500224	-0.0658619	729	0.51989	49	48	42	37	50	48	42	52	51	62	44	30	26	33	59	55	16	15	9	9	14	11	4	19	13	7	10	12	6	3	11	17	12	14	13	11	13	11	13	11	8	21	10	3	9	10
ENST00000515734	-0.709758	2569	0.406773	296	154	164	194	213	135	28	204	138	116	105	106	161	175	168	211	121	54	54	66	56	29	12	57	48	45	39	32	48	44	42	60	59	39	57	58	43	33	9	50	6	7	6	9	40	47
ENST00000556923	4.71331	276	0.347826	28	18	9	26	16	16	1	23	15	6	5	14	23	16	24	35	10	8	3	7	4	5	0	9	5	3	0	1	6	4	5	11	4	3	2	7	5	5	1	5	0	0	0	1	2	3
ENST00000513011	3.02254	833	0.432173	77	39	64	58	47	26	18	54	66	36	55	58	49	43	78	64	23	11	20	22	17	7	5	10	23	7	18	16	12	17	14	15	10	10	20	7	7	2	3	14	2	9	2	5	8	6
ENST00000504922	-1.21554	585	0.439316	46	29	42	46	37	18	13	36	51	27	41	34	29	29	57	49	12	7	13	14	12	4	3	10	15	7	14	6	13	6	14	13	9	6	13	9	8	3	2	5	4	3	2	4	5	8
ENST00000501869	-1.75252	684	0.418129	63	35	46	59	45	20	11	42	56	29	43	40	39	34	67	54	18	11	15	19	15	5	2	13	16	8	14	8	18	9	18	14	14	7	14	10	10	3	2	5	3	2	2	4	7	8
ENST00000496733	3.74617	409	0.415648	47	18	27	28	24	15	8	29	31	18	25	20	19	25	33	41	17	8	8	13	5	5	2	6	9	6	9	3	8	6	4	10	9	3	8	4	6	2	0	7	2	1	2	3	4	7
ENST00000510087	-1.18166	590	0.427119	51	30	41	51	37	19	10	37	54	23	35	36	31	32	61	41	13	10	13	15	11	5	3	11	15	5	13	8	13	11	17	10	12	6	11	8	10	4	1	4	4	2	0	4	6	7
ENST00000512724	-0.360364	570	0.429825	48	26	49	42	33	18	9	37	57	26	36	29	27	27	53	52	10	7	15	16	9	3	3	11	21	9	14	5	9	8	15	9	6	4	12	11	5	3	3	7	3	2	0	4	5	4
ENST00000398275	-3.87692	517	0.512573	50	26	38	30	40	46	23	29	33	42	30	21	20	25	35	28	19	9	10	12	12	5	3	5	9	12	9	8	6	5	11	8	14	7	12	7	12	10	9	15	3	9	9	2	2	9
ENST00000572973	-0.807608	424	0.622642	28	22	37	9	27	40	30	27	34	46	39	20	7	17	32	8	13	5	7	3	6	5	5	6	9	10	11	7	0	2	7	0	4	8	12	3	7	11	9	12	4	8	14	4	3	8
ENST00000514411	3.17211	457	0.317287	55	24	26	41	24	19	4	33	23	10	7	24	43	28	27	68	23	9	5	18	5	7	2	9	12	5	4	5	13	7	9	12	8	3	6	7	9	6	0	4	0	3	1	0	9	7
ENST00000530918	4.13168	778	0.645244	15	23	64	22	44	78	40	62	44	72	115	46	21	51	58	22	3	2	7	3	2	12	4	5	5	17	30	12	5	4	9	4	3	9	23	9	20	27	17	14	5	8	22	5	3	18
ENST00000553758	5.9111	721	0.558946	32	29	58	29	56	81	4	70	42	49	72	29	19	52	57	41	11	6	11	4	8	11	1	9	13	19	19	7	6	8	11	4	10	10	22	14	21	29	2	29	2	0	2	0	3	22
ENST00000531347	-2.62628	1004	0.535857	64	59	77	43	75	96	29	71	71	63	84	49	34	53	77	58	13	14	27	10	19	21	8	11	20	18	27	12	10	11	11	11	24	16	19	15	24	28	11	33	8	8	8	5	5	21
ENST00000515122	3.19442	3142	0.527689	174	169	259	142	275	260	35	261	171	223	271	161	123	180	261	176	37	33	61	43	70	49	10	40	53	67	88	51	29	28	44	41	51	69	101	54	85	90	8	77	7	7	8	13	31	62
ENST00000631194	-0.745514	1173	0.564365	55	47	89	51	80	94	20	103	76	85	138	66	31	71	118	48	16	8	16	15	16	13	4	14	13	26	36	14	6	10	27	8	14	16	32	17	21	27	6	40	7	1	10	2	14	27
ENST00000628484	-1.11286	536	0.578358	20	26	45	15	37	47	20	43	39	39	52	33	10	35	46	28	4	7	6	3	9	10	2	5	7	17	11	10	0	4	7	4	5	6	22	4	9	11	8	19	6	1	10	3	5	10
ENST00000578936	3.00082	517	0.483559	46	41	36	24	46	55	1	52	39	20	25	12	16	37	34	32	14	19	8	5	10	13	0	18	13	9	9	5	5	7	4	8	11	9	12	14	18	21	1	15	0	0	1	0	6	13
ENST00000569267	4.36323	2123	0.365992	206	90	142	201	145	69	10	140	123	72	100	118	165	133	161	247	67	29	40	70	40	16	2	32	50	24	39	29	50	32	49	70	42	17	39	47	24	13	2	30	2	3	0	5	33	35
ENST00000553638	-1.79057	738	0.402439	85	41	44	59	65	20	16	37	44	32	37	46	36	44	62	69	31	11	18	24	22	6	5	8	13	11	10	10	15	6	12	26	16	14	17	18	10	1	4	5	3	0	5	8	6	11
ENST00000555465	3.15261	520	0.473077	51	22	38	29	33	33	10	44	34	30	37	25	23	34	41	35	14	10	17	9	7	5	3	7	13	9	8	8	6	6	9	8	11	6	10	6	13	7	4	9	2	3	2	3	8	13
ENST00000589914	3.8693	457	0.479212	43	29	42	27	42	24	9	27	35	25	39	18	22	24	26	24	13	12	9	9	17	3	1	8	9	9	16	8	8	7	5	7	8	8	18	7	9	7	1	7	3	2	3	1	5	8
ENST00000416076	3.02296	442	0.309955	71	13	33	48	25	4	3	19	39	13	12	21	29	21	38	52	43	3	12	13	6	2	1	4	18	5	3	6	12	7	17	12	2	4	7	12	2	0	0	2	2	1	0	0	6	1
ENST00000583141	3.07404	757	0.524439	56	35	53	33	58	82	13	63	44	43	50	44	20	56	64	42	17	7	19	12	8	15	4	8	15	11	17	10	4	8	16	5	12	15	19	12	24	27	5	26	2	2	1	8	5	18
ENST00000623943	-1.91671	726	0.618457	37	21	63	17	30	81	46	59	60	72	74	27	12	41	50	35	10	7	14	5	5	5	4	7	16	21	20	6	2	3	6	6	6	5	14	5	10	29	20	22	10	16	17	3	5	21
ENST00000598743	-0.0380224	478	0.5	26	29	34	28	38	41	4	37	35	29	36	19	18	20	45	38	5	8	6	7	10	9	1	9	10	12	8	4	3	4	11	10	8	8	15	7	18	9	0	14	1	0	1	2	4	7
ENST00000534117	3.24128	502	0.448207	49	28	38	28	34	28	20	28	31	23	32	28	28	31	25	50	18	8	9	14	13	6	5	4	8	7	11	12	5	8	4	11	7	6	15	6	10	10	3	5	4	7	7	2	5	6
ENST00000603154	-2.46669	508	0.462598	51	31	38	27	40	31	6	35	30	29	38	26	27	21	40	37	15	12	14	9	11	10	3	7	10	12	10	6	8	5	7	7	12	11	11	6	13	6	0	12	1	1	3	1	7	7
ENST00000636877	3.79444	1104	0.4375	103	58	86	70	75	69	6	98	73	61	49	51	66	61	92	85	25	21	31	26	19	16	3	20	34	24	17	11	16	17	19	18	20	16	25	14	21	18	0	30	2	1	1	2	19	24
ENST00000604700	-1.44979	499	0.468938	40	20	51	34	40	26	3	31	49	28	35	22	17	26	44	32	11	5	16	8	7	8	2	3	15	21	8	7	6	7	10	11	8	3	17	12	10	5	1	10	0	0	2	1	2	6
ENST00000556973	-1.34549	639	0.505477	47	39	53	31	60	44	15	42	48	42	44	28	16	36	50	43	16	6	19	6	12	13	4	10	17	14	16	6	6	7	7	11	11	19	18	12	13	10	6	15	1	5	6	3	4	10
ENST00000499227	3.22933	3716	0.404736	337	211	244	285	282	195	28	295	203	176	154	171	255	218	278	383	116	54	70	96	95	40	6	70	68	60	52	64	70	46	63	106	68	71	83	60	59	43	9	84	6	6	7	9	42	67
ENST00000518152	3.70761	784	0.428571	88	54	57	47	72	43	7	65	46	34	32	37	41	56	52	52	37	17	16	17	24	8	3	19	22	11	11	13	7	19	10	11	20	15	26	11	18	7	1	17	1	3	1	2	17	16
ENST00000625077	3.17803	2536	0.445189	164	115	190	166	186	164	11	239	153	117	121	137	132	205	206	229	49	32	46	37	35	34	5	41	58	37	43	52	21	41	49	55	36	40	64	46	50	39	2	73	5	3	1	2	43	70
ENST00000451496	-1.61573	777	0.368082	96	47	63	66	53	26	4	46	65	23	33	36	59	33	56	70	39	16	23	18	21	9	1	16	28	9	12	14	20	11	19	16	17	10	10	15	11	4	3	8	1	1	2	0	13	14
ENST00000507056	3.21551	757	0.478203	58	33	59	47	62	59	5	55	53	44	49	35	23	45	68	61	18	9	16	15	11	16	2	4	16	12	20	11	8	11	15	12	15	15	20	12	19	15	1	24	2	0	1	2	4	17
ENST00000623114	-0.53422	425	0.421176	43	18	26	28	25	19	2	31	18	18	38	27	29	21	36	45	18	5	11	9	7	6	0	5	6	5	4	10	11	2	5	10	6	3	8	8	7	4	0	8	0	0	2	0	3	3
ENST00000533287	3.02692	272	0.672794	17	11	23	6	20	27	19	13	17	29	46	11	3	13	14	2	6	6	4	1	4	4	0	3	5	7	10	1	3	1	2	0	5	4	8	3	4	9	8	5	2	6	8	3	0	8
ENST00000515882	4.289	601	0.414309	51	39	29	52	45	30	6	55	34	31	25	23	41	36	53	50	20	9	7	15	10	9	3	17	6	10	9	4	12	10	13	17	10	10	8	17	11	4	2	13	4	1	0	1	12	8
ENST00000297163	-2.04382	1816	0.427313	224	111	134	126	153	113	30	113	111	94	93	69	108	91	110	135	81	36	53	54	44	25	9	33	36	37	35	26	31	27	31	37	53	30	37	33	37	40	10	26	7	10	11	2	27	24
ENST00000430815	4.61906	717	0.461646	66	44	58	42	67	41	8	53	49	37	42	34	29	47	54	45	29	11	14	11	19	10	4	11	18	15	17	8	7	10	12	13	17	16	21	13	20	7	0	14	1	4	1	2	8	14
ENST00000430401	5.39905	432	0.409722	54	29	27	29	40	15	1	32	29	19	19	22	17	25	41	32	25	12	8	8	12	4	0	13	7	5	7	8	5	10	8	6	12	9	10	9	6	2	0	7	0	1	0	0	4	4
ENST00000439392	4.53868	497	0.422535	56	33	30	34	46	24	1	39	32	24	21	23	20	29	47	37	25	13	9	8	12	7	0	14	7	6	8	9	5	11	11	7	13	10	12	11	10	4	0	10	0	1	0	0	6	5
ENST00000577270	-0.408411	3145	0.442607	295	159	223	216	233	175	41	246	224	141	201	131	140	220	232	267	109	46	67	73	60	37	10	52	83	45	54	41	40	50	64	62	59	48	69	57	55	51	10	59	11	9	10	11	35	58
ENST00000504240	2.96624	476	0.443277	28	25	31	30	32	23	7	41	27	23	24	34	27	32	46	45	7	5	7	8	7	8	3	7	8	8	6	9	7	3	8	12	7	9	8	8	9	1	0	13	1	1	4	1	6	16
ENST00000509476	-0.877089	641	0.435257	49	40	48	43	48	31	6	49	46	26	33	40	38	37	58	48	14	11	11	12	15	14	3	8	16	7	13	12	12	5	11	15	11	11	14	12	12	2	0	17	1	1	4	0	8	16
ENST00000458733	-0.588427	703	0.543385	42	34	57	29	52	64	12	63	46	52	57	35	22	41	64	32	14	6	15	7	10	8	3	13	12	18	17	10	7	5	14	3	9	15	21	7	15	21	5	23	5	2	5	0	6	20
ENST00000608934	-0.583326	338	0.559172	20	16	24	15	21	28	18	23	27	28	32	12	7	18	25	23	5	3	8	4	5	4	1	6	5	6	9	4	1	3	4	7	6	2	9	4	8	7	4	9	2	8	8	0	1	6
ENST00000513207	3.63997	1642	0.393423	201	85	121	130	115	51	14	89	122	58	86	111	99	75	156	128	86	34	36	44	44	14	3	24	42	24	22	33	31	22	42	35	30	19	36	30	20	9	2	20	2	2	4	6	12	15
ENST00000610813	-0.26906	528	0.401515	48	34	38	35	31	27	8	37	29	21	16	42	46	21	47	47	16	8	11	13	10	7	3	14	9	13	5	11	10	5	7	13	8	10	9	4	9	4	3	11	4	0	1	3	13	6
ENST00000521596	-0.660009	481	0.648649	36	24	29	14	28	60	58	24	28	57	39	17	10	29	16	11	10	8	12	6	5	9	8	2	5	13	8	3	1	8	1	4	9	7	8	4	7	21	26	6	11	23	15	8	6	7
ENST00000608515	3.17154	625	0.448	40	32	39	47	49	47	10	45	31	31	32	35	39	41	48	58	12	7	9	12	12	11	2	7	11	10	10	8	10	13	10	14	6	13	11	18	17	12	4	14	2	3	3	2	7	10
ENST00000501239	3.33129	1685	0.431454	140	92	108	127	129	110	32	128	90	87	73	78	109	109	115	157	53	18	27	41	41	19	9	23	29	26	26	27	27	23	31	46	34	30	38	27	38	25	9	38	11	9	6	6	18	46
ENST00000623181	3.61477	2704	0.486317	264	170	279	142	254	184	21	180	224	140	210	101	112	146	165	111	91	44	85	44	87	45	7	31	87	58	91	43	30	37	51	24	62	74	76	42	68	51	3	62	6	6	5	4	41	49
ENST00000591657	3.00033	511	0.473581	29	30	33	28	39	42	11	39	27	29	32	23	26	30	35	57	6	8	10	4	11	11	1	7	10	5	10	8	8	4	5	11	10	10	13	6	11	10	6	15	2	5	4	0	6	14
ENST00000623673	-6.75943	1663	0.553217	154	76	125	56	103	149	80	113	108	133	153	81	46	87	117	81	85	23	26	19	19	19	10	28	28	36	41	20	8	9	21	18	20	22	46	15	34	53	29	33	13	25	24	18	13	31
ENST00000408966	-1.38164	1614	0.563817	122	74	125	56	101	147	78	111	108	131	152	81	46	85	117	79	55	22	26	19	19	19	9	27	28	36	41	20	8	9	21	18	18	22	46	15	34	53	27	33	13	24	23	18	13	31
ENST00000342584	-1.14193	1876	0.550107	125	105	123	79	146	174	100	127	107	159	126	93	55	108	136	112	45	28	26	26	31	27	13	34	22	38	36	27	12	20	15	32	34	37	57	17	48	51	38	37	12	47	25	16	15	30
ENST00000502511	-0.825835	552	0.697464	11	20	45	7	36	89	34	40	32	57	72	25	4	32	35	12	1	4	5	1	5	11	3	1	8	13	19	5	0	4	2	1	5	7	19	5	19	34	14	22	3	11	16	4	2	10
ENST00000430064	3.49218	377	0.37931	62	27	35	26	37	11	2	23	29	16	16	9	21	19	17	26	24	11	17	10	16	3	0	8	15	8	10	2	9	5	4	8	17	5	8	7	6	2	0	3	0	1	0	1	5	3
ENST00000581648	3.81861	543	0.488029	34	46	41	34	57	38	12	39	44	29	20	26	21	33	46	22	9	7	10	8	25	11	2	8	20	8	6	7	8	10	12	4	9	24	12	11	13	9	1	15	3	7	1	1	8	11
ENST00000423414	3.82416	616	0.576299	47	35	58	18	39	53	38	39	59	51	53	23	14	30	36	22	12	11	15	9	5	13	10	7	18	16	16	8	3	4	7	4	6	8	20	5	14	14	11	14	6	15	9	8	5	14
ENST00000443623	-1.89878	453	0.397351	54	29	36	35	21	16	5	38	41	18	23	18	38	17	35	28	16	13	13	12	8	5	4	12	11	9	10	6	17	3	10	4	2	3	10	6	6	3	0	7	1	2	2	0	8	6
ENST00000416999	3.46368	387	0.452196	31	16	33	27	23	22	4	25	35	18	30	17	18	18	34	35	8	5	11	7	7	7	2	0	14	5	6	8	7	5	7	8	5	5	8	5	7	7	0	8	1	0	3	0	1	3
ENST00000523657	-0.918624	670	0.483582	48	28	38	34	43	56	17	71	35	41	23	38	23	62	59	53	17	10	9	11	9	11	2	6	12	11	6	9	3	11	11	9	8	12	13	10	8	18	6	24	5	4	5	3	4	24
ENST00000440397	-0.717295	523	0.40153	47	28	36	45	38	19	3	42	36	24	18	30	36	31	50	39	13	10	9	15	11	6	1	10	14	8	5	9	14	8	15	8	7	7	10	13	8	1	0	10	1	0	0	2	8	8
ENST00000625445	-0.0799064	4520	0.403982	376	208	278	376	289	233	74	308	249	175	226	272	325	288	343	499	137	54	71	114	85	45	13	65	83	55	57	83	98	65	74	139	70	40	87	92	66	59	26	82	11	25	21	17	51	76
ENST00000631093	-2.4276	636	0.465409	42	33	41	46	58	39	13	46	36	33	38	32	25	51	48	54	9	9	12	12	13	8	3	9	8	9	9	14	6	18	10	12	15	6	16	21	16	8	3	12	1	5	4	3	6	15
ENST00000625218	-1.24657	311	0.511254	14	17	19	22	30	25	10	21	18	20	21	14	11	24	22	22	2	5	3	4	5	7	3	2	4	5	4	6	4	9	4	5	6	3	9	11	8	7	1	9	1	4	3	2	3	7
ENST00000627197	-2.5706	579	0.450777	40	33	35	45	54	32	9	40	34	28	36	27	25	43	44	53	9	9	11	11	12	8	3	9	7	8	9	11	6	17	10	12	16	6	11	21	14	7	1	10	1	4	2	2	6	11
ENST00000628924	3.04696	2835	0.373898	284	138	222	260	201	93	13	156	223	87	137	150	196	144	225	305	93	45	61	85	50	34	3	51	88	35	45	54	59	48	67	86	52	23	59	67	48	15	4	26	5	1	2	5	27	32
ENST00000512067	3.09132	1610	0.357764	231	64	126	148	85	47	10	84	126	61	80	83	128	53	134	149	88	26	50	66	29	11	3	21	43	26	29	28	50	11	39	48	37	9	17	22	12	13	2	20	1	1	4	4	20	9
ENST00000505775	3.01113	946	0.418605	99	52	49	68	70	51	8	66	58	46	50	46	41	47	93	101	40	22	13	24	20	13	2	17	14	14	14	7	9	9	26	24	21	16	16	17	16	17	2	16	2	0	2	4	8	13
ENST00000514844	3.25272	667	0.398801	81	38	33	48	48	33	6	46	41	32	29	30	30	31	64	76	32	19	12	18	15	9	1	13	13	7	8	5	8	6	17	17	17	10	10	11	7	12	2	12	0	0	3	3	7	9
ENST00000503107	-0.436798	458	0.432314	44	25	23	29	31	29	6	33	25	25	23	25	21	21	46	51	15	12	6	11	9	8	1	7	8	6	6	3	6	4	8	11	11	7	7	6	5	11	2	11	0	1	2	3	7	5
ENST00000514255	2.98536	545	0.407339	66	32	36	39	33	20	4	40	40	23	32	29	34	22	52	42	27	12	12	15	14	5	2	11	9	7	11	9	7	4	17	11	8	7	11	7	7	5	0	8	1	0	1	2	4	6
ENST00000592500	3.95994	410	0.443902	37	22	29	26	35	32	2	39	18	26	13	17	25	28	29	31	11	4	11	10	6	7	0	9	4	12	5	8	7	7	6	6	14	9	8	4	12	6	1	13	0	1	1	0	8	13
ENST00000587815	4.16502	623	0.46549	45	37	47	37	54	45	7	59	33	39	24	29	35	44	46	41	13	7	15	10	15	10	1	11	7	17	8	15	10	9	8	10	17	14	14	9	15	8	2	20	3	1	3	0	10	21
ENST00000589394	5.0466	667	0.343328	116	35	58	64	56	19	1	28	51	15	26	33	51	35	39	39	45	15	24	32	18	7	0	10	21	8	14	15	15	15	19	15	27	2	15	12	13	3	1	2	0	1	0	0	12	5
ENST00000586234	2.92881	857	0.407235	61	47	40	68	61	67	7	91	30	31	20	42	65	81	55	90	17	10	14	19	14	17	2	14	9	12	5	14	17	13	14	24	16	12	15	18	14	16	3	34	3	1	0	3	15	31
ENST00000609545	3.49361	284	0.447183	22	18	13	19	23	24	9	21	12	10	14	14	15	25	13	31	5	7	4	6	5	7	4	2	5	3	2	3	3	6	1	9	7	6	5	5	9	6	2	7	2	2	3	2	5	6
ENST00000554898	-2.51345	1826	0.411281	229	85	172	131	128	81	10	107	149	75	120	80	111	85	122	140	94	34	61	40	29	22	3	31	70	26	49	26	39	22	28	42	42	15	46	25	41	20	2	18	2	2	3	3	25	17
ENST00000599952	-0.10902	1154	0.615251	37	72	90	29	121	154	18	108	56	97	104	51	14	78	96	28	7	10	15	5	24	25	4	19	12	33	29	15	2	15	11	1	15	43	48	15	52	56	7	39	3	5	5	5	3	37
ENST00000445976	2.92371	499	0.490982	32	21	34	34	30	38	20	33	35	28	29	31	24	34	40	35	11	2	8	11	5	10	1	5	13	6	6	9	9	7	8	10	6	5	11	8	10	8	9	11	2	8	3	7	4	9
ENST00000605700	-3.41678	456	0.513158	29	26	25	30	44	37	12	33	21	28	38	21	17	35	32	27	11	6	6	6	5	9	4	8	5	6	8	6	8	7	6	9	8	13	8	15	13	7	5	12	2	4	3	3	1	12
ENST00000437646	4.0707	520	0.417308	46	33	33	38	42	27	6	32	31	21	29	29	32	25	42	53	14	9	10	12	15	9	1	8	8	7	7	11	6	9	14	9	11	11	9	11	8	7	2	10	3	3	0	0	7	2
ENST00000624471	3.74053	737	0.426052	50	40	56	55	56	40	4	58	43	25	43	45	52	53	53	63	15	11	13	11	14	9	2	15	18	8	15	15	14	11	13	17	10	12	15	18	11	14	1	14	3	0	0	1	12	14
ENST00000518704	3.1869	435	0.450575	33	21	34	24	24	28	4	45	33	25	19	17	22	27	37	41	11	4	10	8	4	6	0	11	11	12	5	5	4	6	6	8	3	5	8	8	7	6	1	14	2	1	1	0	9	11
ENST00000621624	3.8831	286	0.381119	18	11	14	22	23	17	0	31	9	10	5	14	16	33	19	43	5	5	3	5	6	2	0	3	5	5	1	3	4	7	1	10	5	2	7	8	8	3	0	6	0	0	0	0	2	6
ENST00000501817	-0.203686	2110	0.453081	186	106	170	130	170	120	35	135	129	119	129	118	106	115	162	179	73	37	36	40	40	32	9	25	44	39	45	42	25	21	42	42	38	30	66	36	46	29	10	35	7	14	8	6	22	33
ENST00000533220	2.88269	534	0.501873	31	24	38	21	39	31	21	35	23	42	46	31	21	29	36	65	10	5	8	8	10	4	3	7	1	9	16	12	1	3	8	9	7	11	15	6	10	7	4	10	1	15	5	0	6	9
ENST00000596350	3.54379	813	0.570726	35	31	51	28	47	110	21	90	42	50	56	47	20	78	67	39	12	6	8	9	6	13	5	7	7	12	18	14	4	9	7	8	6	17	16	8	19	43	8	39	6	5	5	5	4	35
ENST00000619666	-0.649795	1101	0.551317	85	61	65	40	54	96	77	80	71	90	93	46	42	60	64	76	32	18	15	20	16	15	11	19	11	21	19	14	8	8	11	13	17	17	16	4	15	29	33	19	19	28	24	6	7	27
ENST00000511712	3.24523	591	0.416244	41	40	52	50	52	23	4	37	50	27	25	28	41	26	49	45	4	8	15	14	20	5	1	14	21	12	8	11	15	4	22	9	10	12	16	14	13	4	1	5	1	0	1	2	8	6
ENST00000502427	-0.315484	1687	0.455246	156	95	139	103	125	96	25	140	127	84	91	79	84	112	126	104	46	31	48	31	32	21	7	35	46	36	31	26	24	31	29	19	31	23	45	26	32	16	8	40	5	5	6	9	28	33
ENST00000512688	-0.830733	467	0.445396	36	29	33	31	35	27	6	43	33	25	18	21	25	30	40	34	6	9	11	10	8	6	1	14	9	10	9	5	9	6	9	7	7	7	12	9	11	5	2	9	0	1	1	4	4	9
ENST00000580491	-1.11752	616	0.503247	39	34	56	36	49	37	12	49	50	42	44	27	26	34	51	29	7	8	16	8	18	4	3	9	16	11	24	5	7	10	12	7	10	11	17	11	11	10	2	14	0	4	3	5	14	11
ENST00000616957	-0.944672	830	0.408434	74	47	55	66	67	29	6	54	56	31	45	51	46	49	76	77	28	15	16	15	20	9	2	16	22	6	13	14	14	14	20	18	17	16	18	16	11	7	2	9	1	1	2	2	7	13
ENST00000418837	-0.670005	892	0.504484	57	39	77	45	74	63	14	76	62	60	56	45	26	64	76	57	16	10	18	13	20	6	4	9	22	23	20	12	7	12	18	8	15	14	29	16	18	19	3	23	4	3	3	4	7	22
ENST00000589128	3.69869	792	0.375	135	49	61	69	65	26	7	40	55	31	46	27	59	32	45	44	59	23	23	30	30	3	3	13	20	12	19	10	26	13	17	13	28	9	17	11	11	3	2	10	3	1	2	1	13	7
ENST00000431097	-0.112208	575	0.386087	74	41	32	45	36	26	21	34	33	22	24	25	49	28	27	57	31	13	9	21	15	5	9	12	11	8	5	7	13	6	9	17	10	6	14	6	8	8	4	6	6	4	3	8	9	5
ENST00000548144	3.58687	549	0.415301	35	27	30	46	42	36	8	47	27	22	15	30	34	48	41	60	12	8	7	8	8	10	2	7	8	6	6	10	3	14	9	20	10	11	8	13	13	5	3	15	0	4	1	3	9	16
ENST00000443347	-0.187993	931	0.531686	66	47	65	43	71	75	27	72	61	55	82	52	24	68	76	46	27	12	16	11	13	12	7	15	17	13	24	11	7	13	11	12	15	18	22	15	20	22	8	25	4	5	9	9	6	29
ENST00000624792	2.94942	1315	0.4327	105	64	95	109	115	74	9	98	86	49	77	60	67	109	92	105	32	21	25	27	27	15	0	22	28	17	32	17	16	45	24	24	25	17	31	42	37	8	2	27	4	0	0	5	16	26
ENST00000434398	-2.94922	645	0.485271	49	38	48	37	55	49	14	50	42	37	33	33	25	44	50	40	15	8	16	10	17	6	7	8	22	7	11	8	6	11	13	6	14	14	16	11	16	12	3	18	1	5	2	6	7	11
ENST00000440104	3.54098	807	0.374226	122	58	61	72	77	37	4	52	50	35	22	24	64	40	45	43	53	21	19	29	28	11	3	16	20	17	13	11	25	15	17	15	33	9	17	18	20	5	1	11	2	1	0	1	21	8
ENST00000607368	-0.552009	1595	0.436991	147	81	118	106	130	100	23	125	73	88	74	84	102	108	104	131	45	21	39	42	36	12	6	27	27	32	30	29	26	18	30	32	35	21	44	30	29	31	7	33	6	9	3	5	21	39
ENST00000611242	3.0604	413	0.418886	40	17	27	34	32	29	1	34	22	19	15	21	25	31	33	32	12	5	11	11	7	4	0	6	8	4	6	9	10	8	5	11	10	3	11	8	9	10	0	10	0	1	0	0	7	12
ENST00000412381	-0.27712	642	0.484424	49	26	43	38	40	30	15	56	48	37	49	36	19	47	63	45	20	7	12	10	7	8	3	8	15	4	10	14	5	9	10	14	8	7	15	10	7	3	5	15	1	5	6	3	3	16
ENST00000422415	3.33107	516	0.521318	39	23	40	25	43	46	9	48	35	43	32	13	11	34	41	33	10	6	12	11	8	6	3	6	13	11	12	4	3	6	10	6	12	9	14	8	16	11	3	16	3	2	3	1	3	14
ENST00000583827	-0.408828	574	0.369338	62	31	36	57	39	23	4	37	38	15	30	26	47	34	39	55	16	12	15	19	12	7	2	10	11	5	8	12	18	10	12	17	9	6	8	16	7	3	1	12	2	0	2	0	7	6
ENST00000583163	-1.95652	826	0.400726	75	37	42	80	57	40	7	63	43	34	41	45	59	56	73	73	14	12	16	33	16	9	0	12	10	12	13	7	22	12	24	22	23	8	12	14	11	6	2	21	2	0	2	3	7	18
ENST00000433576	3.99697	720	0.455556	70	39	50	39	61	46	9	66	42	43	34	27	25	54	52	62	29	8	18	15	13	11	2	13	17	16	8	9	7	10	7	15	17	17	17	10	13	9	3	21	3	2	2	2	7	16
ENST00000421147	-0.645006	455	0.50989	30	32	29	26	34	44	14	41	42	20	22	14	10	37	34	25	9	6	6	9	8	12	3	9	16	5	5	3	1	14	5	6	6	8	9	11	10	11	7	16	5	2	4	3	3	16
ENST00000441160	-1.14648	1148	0.372822	157	67	79	101	83	50	10	77	84	39	39	46	81	63	80	91	65	25	32	35	31	17	5	14	34	14	12	19	30	18	23	30	22	18	22	21	16	9	3	22	4	1	2	3	16	16
ENST00000445345	-1.06989	498	0.630522	21	24	40	10	33	56	28	32	39	39	65	21	2	31	30	26	3	7	8	3	5	14	3	2	11	6	20	3	0	4	3	3	8	8	12	5	14	17	11	14	3	8	13	4	2	8
ENST00000399711	3.00143	2173	0.501611	135	119	178	115	193	186	27	191	144	130	126	92	75	162	161	138	40	23	49	23	46	39	5	29	57	45	43	33	24	27	36	28	37	43	69	44	63	45	12	65	4	6	8	9	24	68
ENST00000418271	-0.400487	552	0.523551	22	32	44	35	57	49	7	44	39	48	30	15	16	28	50	35	4	5	8	5	9	7	2	14	14	19	6	5	4	3	19	9	8	19	16	14	21	11	2	15	1	3	3	0	5	12
ENST00000589242	2.9586	487	0.435318	53	27	37	33	40	37	5	38	35	22	14	21	23	34	35	32	21	11	9	11	10	8	0	9	8	12	7	10	11	6	8	8	11	6	17	6	11	9	4	13	4	1	0	0	4	15
ENST00000588946	-0.481543	1081	0.59667	56	40	86	29	67	108	67	80	60	95	115	53	29	78	55	62	18	11	19	7	5	21	9	5	17	31	30	8	7	5	7	10	14	14	32	7	25	31	22	30	6	24	26	11	6	31
ENST00000604982	-0.114122	1263	0.410926	127	60	96	97	84	68	11	83	90	49	71	62	79	69	94	122	46	20	37	24	18	21	2	19	31	16	27	22	25	18	24	30	24	17	14	29	24	15	3	26	4	3	3	1	15	24
ENST00000605513	-0.648549	533	0.333959	77	29	35	59	40	12	3	24	36	16	21	26	48	22	40	44	35	15	11	15	15	2	2	10	13	5	7	10	19	10	17	13	10	4	12	14	7	2	0	3	1	0	1	1	6	3
ENST00000626448	-1.12409	752	0.530585	48	48	54	33	67	72	13	62	49	41	57	38	20	53	60	36	19	8	11	10	19	11	4	14	15	13	13	13	8	11	8	6	7	20	25	14	16	27	3	26	2	1	7	3	6	18
ENST00000622968	3.01937	4765	0.503043	282	220	386	238	357	362	66	367	321	273	392	259	167	296	401	377	97	40	79	66	69	81	12	58	103	89	123	71	32	52	78	76	80	85	126	65	123	96	24	119	17	20	16	13	37	110
ENST00000512637	-0.225466	1675	0.566567	124	72	124	63	96	167	86	115	106	130	176	72	56	96	98	93	42	22	35	25	18	21	19	14	29	28	49	18	13	16	17	17	22	22	40	12	43	55	26	43	11	30	32	13	19	37
ENST00000512129	-0.855405	430	0.460465	45	28	38	26	43	24	6	22	29	20	29	24	19	23	30	23	15	6	15	9	18	4	3	3	13	7	11	7	7	8	5	6	10	11	15	7	13	5	1	5	2	0	1	3	4	5
ENST00000451507	-0.173478	441	0.539683	48	20	32	16	27	49	16	33	30	30	34	19	12	25	31	18	23	5	12	7	2	7	0	11	10	9	11	2	2	4	4	6	9	5	7	6	13	17	9	10	2	3	4	7	5	10
ENST00000506878	3.78428	482	0.460581	56	33	40	28	38	38	2	33	46	23	27	15	17	17	42	26	19	12	14	11	13	12	0	8	18	7	11	4	5	6	9	7	14	7	10	7	14	9	1	14	1	0	1	0	6	1
ENST00000569981	-0.092764	2449	0.598203	133	136	206	61	171	259	85	198	187	181	299	84	44	138	161	105	49	29	41	14	47	49	18	21	56	44	90	16	4	13	22	22	29	44	74	24	52	97	37	73	14	29	27	15	14	66
ENST00000563806	3.90777	494	0.639676	9	29	33	15	44	64	26	38	25	50	46	23	9	29	38	15	1	4	2	2	9	11	5	4	9	13	8	3	2	3	9	1	2	13	21	7	11	26	12	15	4	7	10	5	3	14
ENST00000593284	-2.00669	1753	0.578437	88	87	146	60	137	166	41	163	118	149	167	72	37	106	152	63	20	19	33	16	21	32	8	26	31	35	63	17	6	20	26	8	29	30	59	19	55	51	6	54	7	16	12	6	18	54
ENST00000594367	-1.75228	630	0.566667	27	33	41	32	49	57	21	55	44	50	53	28	13	42	60	24	3	7	9	8	10	8	3	12	10	8	18	5	4	9	15	4	11	9	16	12	16	16	3	22	4	9	6	2	6	19
ENST00000512873	3.0049	2802	0.410421	264	161	170	231	210	146	26	206	175	106	137	144	176	175	229	245	99	39	53	73	67	31	8	55	59	34	39	38	56	43	66	66	52	50	49	59	53	32	10	51	6	3	7	10	36	53
ENST00000429224	3.51494	738	0.668022	22	34	63	14	55	82	39	43	46	71	119	37	10	33	51	18	5	2	14	1	9	13	3	8	7	17	29	10	2	3	7	2	6	16	25	8	24	30	12	16	5	7	20	7	1	18
ENST00000450304	3.66978	437	0.601831	11	16	34	14	35	51	15	39	21	40	40	21	7	34	33	25	2	3	6	0	4	5	4	3	8	9	13	4	1	5	4	4	3	7	17	8	16	12	5	17	1	6	6	2	3	13
ENST00000509666	-2.85624	600	0.383333	70	26	56	47	38	20	7	36	54	27	22	26	37	28	44	61	27	11	19	12	10	5	0	11	27	12	12	5	11	4	12	20	9	2	12	15	8	4	1	7	2	0	2	3	11	7
ENST00000507759	-0.910439	726	0.443526	71	45	57	51	63	36	10	53	55	29	43	33	36	52	49	42	23	19	19	9	21	9	3	12	18	11	16	12	11	12	11	17	17	12	19	15	14	4	3	15	2	2	5	1	7	14
ENST00000515720	3.19617	880	0.465909	88	49	78	58	82	51	12	56	69	39	62	39	34	62	57	43	35	11	24	17	23	10	2	14	33	12	20	13	12	16	15	15	21	12	33	16	20	10	4	17	3	4	4	1	9	15
ENST00000638462	3.52701	1354	0.6839	34	68	87	30	97	194	79	98	65	123	235	34	23	83	56	47	9	9	11	5	16	26	12	14	27	12	36	12	4	8	10	8	11	32	42	12	32	84	34	44	3	10	66	0	4	46
ENST00000618872	3.48162	1600	0.4525	146	78	131	111	136	82	9	124	106	84	112	70	77	107	121	105	57	14	42	33	34	15	0	29	38	26	41	26	26	27	35	23	34	38	30	34	35	14	4	29	3	2	2	2	21	34
ENST00000575930	-2.24071	685	0.515328	51	55	59	31	73	49	24	53	56	47	34	17	16	48	36	35	12	15	16	8	19	15	8	13	24	17	14	4	1	15	9	6	12	27	22	12	25	8	7	9	9	7	5	3	3	17
ENST00000571901	-0.480923	808	0.528465	62	66	64	37	86	63	30	60	64	53	48	22	16	57	46	33	11	21	17	13	25	15	10	16	24	19	16	5	1	18	14	4	17	29	26	14	27	14	9	13	11	8	7	4	2	20
ENST00000575173	-0.415743	1081	0.524514	71	77	81	47	91	68	30	97	85	69	87	40	28	72	83	54	12	24	21	14	25	20	10	22	29	20	25	7	4	16	18	9	15	33	28	15	27	11	10	20	11	7	7	5	5	29
ENST00000570379	-0.971579	622	0.530547	43	52	53	26	60	56	25	44	43	47	36	19	28	30	31	28	4	19	14	5	16	19	8	9	18	18	11	6	6	8	5	7	10	21	19	10	20	14	11	11	9	9	6	1	5	11
ENST00000573341	-0.789397	647	0.678516	17	31	62	11	37	59	47	38	59	70	104	24	8	22	43	14	1	7	9	0	6	11	8	6	14	20	24	4	0	4	6	1	3	13	17	4	15	15	20	9	12	12	18	5	3	7
ENST00000576938	-0.34638	372	0.569892	21	20	41	11	26	40	11	24	36	22	34	19	11	19	24	12	4	4	9	3	3	12	3	2	7	9	18	7	2	3	3	3	3	6	14	3	16	11	4	9	4	3	3	1	6	4
ENST00000574741	-0.5717	836	0.58134	22	27	65	39	43	73	40	55	60	70	103	42	27	41	67	61	4	3	10	5	5	11	6	5	15	15	22	13	4	6	13	15	7	11	16	9	18	17	19	19	11	8	18	3	5	17
ENST00000541749	-1.00085	868	0.490783	83	41	79	40	48	50	11	66	82	44	87	38	31	39	74	54	30	16	24	12	11	11	4	15	27	17	26	9	6	8	15	11	14	6	19	9	14	14	3	19	3	1	5	2	10	9
ENST00000641860	4.15261	2210	0.498643	122	108	157	108	174	139	41	173	121	144	158	151	78	137	218	180	33	25	42	22	46	28	11	22	34	45	49	29	17	13	40	38	39	43	57	35	42	33	12	52	9	7	12	13	15	43
ENST00000432984	3.23481	544	0.422794	84	38	44	34	45	28	4	31	41	20	39	21	29	23	34	28	37	18	15	14	20	10	1	7	15	4	15	10	8	9	9	8	18	8	10	9	15	4	2	7	2	0	0	2	8	7
ENST00000637702	3.65877	847	0.485242	55	42	69	48	56	58	14	59	70	41	61	52	32	46	80	63	20	6	14	15	4	20	3	15	21	12	19	17	7	7	18	16	7	20	16	13	25	15	5	13	2	4	4	4	3	17
ENST00000413887	3.25357	363	0.559229	20	17	47	8	23	13	8	30	38	34	40	16	10	10	34	14	6	3	9	2	4	2	2	9	13	12	14	8	1	0	5	2	5	3	11	4	3	3	3	4	0	3	3	2	5	3
ENST00000499418	2.80873	5654	0.424125	504	281	404	446	414	311	63	394	357	259	312	288	361	331	436	492	192	82	117	112	112	72	11	86	136	72	99	97	110	78	110	148	111	73	115	115	111	69	18	113	15	16	19	13	76	84
ENST00000383331	-0.306082	1720	0.492442	139	86	135	90	132	135	25	142	114	91	128	80	65	122	125	110	51	17	36	35	29	31	4	22	36	30	46	23	19	20	27	24	26	33	46	26	36	43	10	46	5	6	9	5	12	54
ENST00000638546	3.33687	1641	0.489945	136	84	130	86	127	128	19	136	109	87	125	73	64	111	120	105	51	17	34	34	29	30	4	21	34	29	45	22	19	18	27	22	24	32	44	26	34	41	8	45	3	4	9	3	11	51
ENST00000424675	4.4264	895	0.558659	51	38	82	28	62	90	11	82	68	54	97	36	19	63	64	49	16	6	20	8	9	19	1	9	22	14	34	12	4	8	10	6	11	14	27	10	22	29	6	33	2	4	4	1	5	31
ENST00000512241	3.50964	4949	0.33825	455	224	253	512	322	183	29	325	235	153	165	262	432	298	368	732	160	58	89	148	89	51	4	80	73	41	54	85	129	64	98	221	89	68	56	109	77	37	10	59	5	7	8	9	74	66
ENST00000427745	-1.09151	295	0.440678	35	16	26	16	24	6	10	13	25	19	17	16	10	12	24	25	13	7	6	8	6	1	4	5	8	6	6	6	1	3	9	3	12	2	7	3	4	0	1	1	3	2	3	2	5	1
ENST00000563268	-1.60287	1395	0.448029	120	63	106	100	115	94	8	107	98	64	72	67	57	103	115	105	38	25	25	32	22	24	2	15	37	21	28	20	19	22	32	27	22	22	38	33	35	23	2	34	2	4	1	1	15	35
ENST00000606909	2.80718	517	0.452611	39	31	37	25	40	31	2	46	32	22	35	25	21	36	40	54	13	8	7	11	12	8	1	10	13	7	7	10	5	6	8	6	8	12	15	5	12	6	1	12	1	0	0	1	7	10
ENST00000605946	-1.78124	382	0.620419	22	16	36	9	22	34	24	27	27	46	44	13	12	11	25	13	7	4	9	2	4	5	1	6	13	9	8	6	3	2	3	1	4	4	14	0	10	9	9	6	0	9	13	2	6	2
ENST00000450834	-0.973252	576	0.399306	44	36	33	50	39	26	11	32	31	19	36	36	49	27	41	65	14	11	7	12	17	5	2	12	5	2	12	14	22	4	8	16	9	7	7	16	6	7	3	10	2	1	6	2	7	5
ENST00000607166	-0.24674	2503	0.436276	212	125	154	178	138	178	75	177	156	108	138	122	163	157	157	264	73	35	43	61	42	43	12	28	41	24	42	47	48	29	38	63	28	34	37	39	32	52	29	65	9	25	28	13	21	38
ENST00000441257	-2.94506	585	0.54359	35	28	44	28	31	50	30	39	51	36	54	27	19	35	40	37	9	6	13	7	6	12	4	6	14	8	15	7	4	8	7	9	4	10	11	5	9	14	11	16	3	9	13	5	4	11
ENST00000607455	-1.96114	559	0.618962	28	28	44	13	25	60	39	31	49	41	75	26	10	26	33	30	8	4	11	5	2	13	7	6	9	6	20	9	1	3	5	4	4	9	10	2	8	24	15	13	5	12	19	3	4	7
ENST00000554286	-0.998709	915	0.508197	71	49	82	47	92	68	12	59	58	57	72	46	28	56	68	49	28	15	16	12	19	17	3	10	23	18	29	11	7	17	13	10	22	12	36	22	29	19	4	16	1	3	5	3	3	16
ENST00000439438	-2.38577	454	0.451542	51	31	28	28	34	30	12	32	37	23	20	17	16	24	37	33	22	12	7	10	12	7	7	5	13	5	7	3	3	5	14	6	9	9	7	9	8	6	2	14	3	3	2	4	1	9
ENST00000421595	5.18972	534	0.475655	44	27	37	34	46	29	10	32	33	30	30	44	20	31	59	27	14	8	11	11	8	8	3	8	10	6	11	10	6	7	18	3	13	8	13	11	11	4	3	11	1	4	2	3	3	7
ENST00000511735	3.00817	451	0.450111	40	22	33	35	30	23	6	35	39	22	31	16	21	27	38	32	11	5	16	8	9	6	2	5	14	8	8	3	6	9	11	9	9	6	5	10	8	5	1	9	1	3	2	0	4	4
ENST00000605929	3.06935	2246	0.447907	173	103	167	140	157	139	30	172	135	109	141	123	117	147	170	222	57	28	42	46	42	21	5	35	42	29	47	49	31	27	42	39	37	35	57	28	39	37	10	53	9	6	8	7	23	59
ENST00000380387	3.61389	1966	0.496439	96	98	147	103	169	163	18	173	120	123	125	84	58	139	163	186	19	21	34	22	33	31	7	27	38	36	40	33	13	21	41	28	33	39	62	35	59	49	3	52	6	4	5	3	15	55
ENST00000423923	5.22053	344	0.52907	18	19	32	23	40	23	6	19	25	27	28	14	9	19	28	13	2	2	10	4	10	4	2	3	7	9	11	5	4	8	9	2	10	7	12	10	11	7	1	4	1	4	1	0	1	4
ENST00000423719	3.24689	3023	0.53093	188	178	275	123	268	223	69	225	220	217	216	166	87	168	259	140	55	31	68	34	67	40	18	52	75	76	86	38	20	23	45	35	44	73	107	44	71	64	21	67	14	26	13	16	29	61
ENST00000529488	4.05347	660	0.492424	33	42	43	41	52	42	15	58	50	37	44	27	24	46	55	50	4	9	10	10	16	9	2	15	14	10	13	6	6	8	18	9	13	13	16	10	14	5	4	19	5	5	0	5	6	23
ENST00000533634	4.67362	410	0.412195	27	20	25	37	29	16	6	34	29	18	21	16	24	31	31	45	5	3	5	14	6	3	1	10	6	4	8	7	8	7	11	11	9	6	8	6	6	0	1	9	2	1	0	3	3	13
ENST00000612456	3.02733	443	0.367946	46	20	27	33	26	31	1	35	20	12	14	24	35	30	27	61	17	10	7	11	5	8	0	7	5	6	5	11	5	9	5	14	11	3	6	6	10	9	0	12	0	0	1	0	5	11
ENST00000527565	3.44295	589	0.460102	38	40	44	36	46	28	8	51	46	28	39	25	27	37	47	48	8	9	11	10	18	5	2	15	15	7	13	9	6	6	14	9	10	11	17	8	8	4	2	14	4	1	0	3	5	20
ENST00000570493	3.8632	480	0.583333	15	25	38	12	31	54	21	42	30	39	40	22	14	30	32	34	1	4	7	3	6	13	2	4	9	12	11	6	0	3	3	6	6	12	11	2	15	14	10	15	3	9	7	2	4	13
ENST00000416510	-3.27883	675	0.491852	54	31	62	26	53	35	10	57	48	40	44	44	18	49	60	43	17	7	22	8	13	10	1	7	20	12	18	12	2	6	12	6	12	14	17	10	14	4	4	13	0	4	2	4	5	18
ENST00000579527	4.74344	2042	0.588149	87	100	150	62	139	218	104	166	125	181	182	86	47	128	138	128	24	23	25	15	24	36	11	29	36	46	52	16	11	18	17	15	19	42	61	17	51	74	43	50	21	36	33	14	17	41
ENST00000583826	-0.556949	1004	0.633466	37	53	85	26	78	129	66	68	70	96	88	40	16	62	56	33	8	11	13	5	13	21	7	12	20	27	28	10	2	11	9	4	10	19	40	9	31	47	28	23	13	25	20	8	7	21
ENST00000585236	-2.70584	1791	0.570631	84	85	129	62	111	187	95	141	115	145	149	79	51	117	115	125	25	21	22	16	19	31	11	24	35	38	41	15	12	17	17	16	14	31	51	15	41	65	38	43	20	32	29	14	19	35
ENST00000579859	-4.55815	1791	0.570631	83	86	127	62	111	187	95	143	113	144	149	80	52	119	114	125	25	21	21	16	19	31	11	25	33	38	40	16	12	17	17	16	14	31	51	15	41	65	38	43	20	32	29	14	20	36
ENST00000513955	2.84864	898	0.341871	94	57	34	75	69	38	3	94	40	26	16	21	57	83	50	140	34	20	13	27	30	9	0	18	14	9	4	7	23	15	9	28	24	15	10	20	10	8	1	19	1	1	1	0	11	19
ENST00000515123	3.32803	448	0.415179	51	35	29	41	44	17	2	36	34	21	22	10	28	25	34	18	18	13	10	10	22	1	0	12	12	9	5	3	12	7	12	10	12	11	8	13	5	5	0	7	1	0	0	1	7	10
ENST00000454131	-1.83382	455	0.463736	26	25	29	37	43	35	3	42	27	17	21	22	21	46	34	26	8	5	7	6	12	6	0	7	10	4	5	9	5	14	13	5	8	8	9	18	12	9	2	12	1	2	0	0	6	15
ENST00000620167	-0.0448384	1443	0.472626	120	78	109	83	107	73	32	103	111	83	114	59	52	81	112	125	38	22	33	26	24	19	10	25	37	23	35	14	10	15	22	36	27	23	35	22	19	22	7	25	5	11	10	6	12	23
ENST00000532886	3.25752	4435	0.521533	269	185	377	233	330	301	90	297	333	308	412	242	133	223	416	285	84	45	76	64	75	50	23	37	99	76	138	64	33	45	96	59	60	66	135	68	92	86	26	97	17	17	33	23	24	67
ENST00000532652	-0.98936	514	0.554475	32	25	42	21	34	54	15	45	48	35	36	18	7	33	44	24	12	4	7	9	3	9	3	10	12	16	11	3	2	7	8	4	3	10	16	4	16	17	6	15	2	3	7	3	3	13
ENST00000529417	3.32291	389	0.449871	36	23	28	21	32	19	3	42	21	27	18	13	20	27	30	28	11	7	11	7	10	3	2	8	10	11	6	1	6	2	5	8	11	6	9	6	4	3	1	11	3	0	0	0	5	11
ENST00000587344	3.35413	4215	0.484698	302	196	320	229	324	292	60	307	258	244	315	243	163	251	365	345	115	49	81	56	71	57	12	56	84	70	97	69	49	45	68	67	61	79	115	69	93	86	14	99	11	16	17	16	30	75
ENST00000592655	3.99204	228	0.508772	9	14	15	11	20	19	4	18	9	15	18	13	11	13	18	20	1	3	2	3	4	5	2	3	2	3	8	2	1	3	3	4	3	7	7	3	9	3	1	6	1	2	0	1	4	7
ENST00000619187	3.43646	459	0.488017	34	28	41	30	46	32	3	33	34	26	28	21	19	27	38	18	10	5	10	9	10	9	0	9	9	14	7	11	6	5	15	4	9	8	19	10	15	6	0	11	2	0	1	0	7	10
ENST00000420866	3.28958	3123	0.524175	247	133	248	150	188	258	128	225	218	224	265	131	126	183	197	201	89	39	67	51	46	36	13	38	73	54	77	44	32	33	37	48	45	39	70	34	58	86	43	71	24	55	34	15	27	63
ENST00000606244	-1.39523	1018	0.405697	128	76	79	71	101	34	11	50	73	44	56	44	52	42	71	85	55	21	28	24	40	14	5	17	27	18	18	16	19	11	18	23	29	28	27	16	20	5	2	7	1	4	3	3	7	11
ENST00000608026	3.8075	250	0.428	12	18	11	15	16	12	3	25	9	12	12	17	19	15	24	29	3	3	1	5	5	2	2	9	3	2	3	3	3	4	2	6	2	4	5	5	5	2	1	4	2	0	1	0	4	3
ENST00000555736	3.17524	544	0.514706	30	31	35	28	47	34	11	59	30	41	37	20	16	46	45	33	6	7	9	8	9	9	4	8	8	11	5	11	5	6	6	11	12	12	13	10	15	4	0	15	4	1	4	2	4	18
ENST00000624790	-0.706704	3129	0.638862	181	133	242	67	182	307	290	170	197	382	322	149	63	127	195	121	65	30	57	29	39	34	30	30	45	84	75	38	14	12	27	13	36	48	85	13	56	96	119	36	56	114	79	41	16	51
ENST00000503091	-0.129192	665	0.473684	55	28	51	44	62	60	6	49	34	41	31	32	27	48	50	46	18	9	17	11	10	10	2	6	13	16	9	13	9	9	14	11	18	8	21	15	24	19	1	16	1	0	2	3	8	13
ENST00000609356	4.51868	927	0.338727	104	35	50	89	58	34	2	60	48	26	31	55	69	59	77	129	42	12	18	31	15	9	0	11	12	10	8	20	22	14	25	28	20	8	13	17	11	10	1	12	0	0	0	2	6	14
ENST00000607957	-0.881854	2099	0.416389	236	108	127	163	108	105	72	145	120	107	112	105	171	110	132	177	96	34	47	58	42	22	9	35	40	26	26	35	62	17	31	53	40	21	23	24	19	34	15	37	9	24	26	13	27	34
ENST00000426161	-2.48577	892	0.517937	70	48	83	39	60	65	31	54	78	50	71	53	32	47	67	43	23	13	20	14	13	14	7	14	31	12	22	18	7	10	15	7	11	13	26	10	19	21	10	15	8	8	9	6	6	13
ENST00000424044	-3.58022	638	0.503135	54	31	59	32	38	44	21	37	60	31	49	41	24	34	52	30	21	7	13	13	8	9	3	11	23	7	15	14	6	8	12	6	7	9	16	6	12	14	8	10	5	4	8	4	5	9
ENST00000537346	3.33579	1106	0.500904	78	76	82	49	93	84	27	87	71	59	76	56	43	73	76	75	32	20	19	7	27	28	2	19	24	21	23	14	5	14	14	16	16	30	28	19	25	21	11	27	4	8	7	8	15	20
ENST00000621354	-0.813349	417	0.340528	37	23	21	35	25	19	0	42	19	10	10	17	36	34	25	63	17	4	3	13	10	5	0	8	8	2	5	6	6	12	5	12	6	7	7	5	5	4	0	10	0	0	0	0	9	8
ENST00000445808	-0.461714	805	0.573913	59	44	48	41	48	68	56	44	55	72	88	31	31	32	53	34	21	10	13	15	11	15	10	8	14	15	14	5	8	7	13	13	13	14	13	8	13	18	19	18	6	19	23	8	8	11
ENST00000582086	-0.705145	887	0.440812	88	37	73	76	69	36	9	55	85	41	67	29	32	55	73	61	34	10	20	24	15	6	4	12	31	13	21	8	10	20	29	17	15	9	24	20	18	10	1	7	5	0	3	1	9	12
ENST00000579097	-4.67859	779	0.427471	80	39	70	63	64	19	6	47	75	36	54	32	33	42	66	52	27	13	23	17	18	7	3	11	26	12	21	11	10	11	23	18	17	10	21	16	12	3	1	3	3	0	2	1	8	11
ENST00000639316	-1.16834	2015	0.404963	215	94	143	152	147	100	6	156	118	87	95	106	123	129	162	181	77	30	47	61	37	22	2	32	38	38	27	40	35	25	44	48	47	25	44	31	43	22	2	33	1	0	2	3	27	46
ENST00000561826	-0.449402	566	0.484099	47	41	44	28	46	49	7	53	46	28	28	17	21	37	40	33	15	11	14	6	15	14	1	11	18	9	13	4	6	7	8	7	10	9	15	12	17	12	2	18	1	2	1	3	8	15
ENST00000565254	3.16754	3843	0.372886	330	195	186	343	277	180	40	275	151	141	160	208	296	256	274	530	132	56	54	88	76	41	13	64	39	35	43	69	68	55	62	158	70	54	61	92	79	30	11	60	4	11	13	12	52	72
ENST00000499322	-0.228411	1866	0.442122	182	93	126	137	130	112	46	118	104	102	111	102	123	99	135	145	66	33	31	51	31	27	6	29	29	34	30	33	37	27	29	44	39	24	41	26	40	28	13	31	5	13	21	7	24	29
ENST00000447784	-0.747313	560	0.508929	25	24	54	26	46	22	8	41	40	43	50	35	18	28	55	44	5	7	9	4	9	8	2	5	16	12	17	9	2	8	10	6	9	10	17	10	7	4	1	10	2	2	2	2	3	8
ENST00000624344	-0.690229	1849	0.522445	119	81	155	92	138	133	36	129	121	122	183	103	68	101	155	112	39	18	32	30	27	23	8	23	36	31	64	24	17	17	32	26	25	28	64	21	42	35	11	45	5	10	14	7	22	28
ENST00000596276	3.99568	594	0.631313	17	27	44	12	37	81	26	54	33	51	59	33	12	39	48	20	4	2	7	4	6	11	4	6	9	12	17	6	3	2	5	2	3	13	17	4	15	29	13	24	3	10	8	5	4	22
ENST00000575953	3.2995	1187	0.394271	79	50	66	96	76	65	12	99	52	42	51	70	84	94	87	163	24	16	20	19	18	11	1	20	15	15	14	22	30	13	20	33	17	13	25	21	17	14	5	29	0	4	2	6	12	25
ENST00000562653	3.76722	1728	0.410301	167	94	132	132	120	83	20	120	132	57	81	95	106	109	133	146	64	25	38	40	40	16	9	29	48	21	29	34	34	33	33	32	30	27	42	21	21	24	4	34	3	1	8	8	22	28
ENST00000624536	3.3364	610	0.531148	29	25	46	23	43	75	5	65	34	38	34	29	16	50	51	46	7	5	11	6	7	9	0	9	11	11	13	10	3	6	6	8	7	12	19	5	15	26	3	31	1	1	1	2	2	23
ENST00000442072	-0.623461	474	0.415612	49	28	43	34	36	25	5	29	39	17	23	22	29	26	30	38	19	8	13	9	10	4	3	10	14	9	13	7	10	8	6	10	9	9	13	5	11	7	2	5	1	0	1	3	4	9
ENST00000562795	3.09017	1179	0.480068	83	58	68	58	78	94	22	102	63	66	77	64	44	78	102	121	28	18	16	20	17	17	10	14	14	18	19	17	3	13	20	22	21	17	23	17	22	28	3	41	4	6	7	5	14	27
ENST00000625104	3.3182	1094	0.386654	120	34	85	94	57	30	11	68	86	38	57	76	70	64	104	99	47	9	33	31	13	7	1	13	34	16	20	15	26	15	24	28	16	9	15	17	8	6	0	16	2	6	1	2	9	19
ENST00000598370	3.65058	411	0.484185	15	16	23	25	29	35	9	34	15	24	24	28	20	31	36	46	1	4	6	4	6	6	0	4	4	6	5	7	2	4	8	11	5	7	11	6	11	10	3	11	0	4	3	2	5	16
ENST00000599030	3.51609	637	0.598116	14	31	42	19	53	79	25	57	25	58	51	32	13	46	49	42	1	5	6	2	9	12	3	7	7	13	16	6	1	4	7	7	5	15	26	7	22	23	11	23	3	11	6	5	2	26
ENST00000468356	5.39766	2120	0.637264	52	102	157	40	160	222	82	197	113	195	261	121	25	142	190	60	15	11	20	6	27	30	19	26	28	39	72	18	2	16	17	5	15	53	76	16	55	63	30	74	10	24	25	23	6	72
ENST00000489312	4.67076	634	0.637224	13	41	34	13	51	86	18	68	30	51	69	31	7	45	59	17	2	4	4	3	10	16	5	10	4	12	13	5	1	5	6	1	7	24	18	2	21	21	8	36	3	6	6	3	0	25
ENST00000555636	3.14229	1044	0.364943	122	46	75	83	60	25	3	83	70	37	38	64	74	64	92	107	48	23	26	25	17	5	2	22	29	10	12	24	18	11	22	32	17	10	12	21	7	7	0	11	1	0	0	2	16	13
ENST00000528497	-2.39237	762	0.503937	41	40	78	42	73	43	10	66	59	56	46	31	29	53	57	37	8	11	13	9	14	10	0	16	21	26	15	16	9	12	10	11	9	17	29	17	22	6	3	12	3	3	3	1	6	15
ENST00000532071	4.15552	714	0.492997	63	41	71	31	58	45	14	56	59	45	46	29	26	41	48	40	21	11	22	9	17	6	5	13	28	17	16	10	5	8	9	9	11	16	24	7	15	11	2	17	3	3	5	3	10	12
ENST00000508851	3.24878	750	0.477333	75	41	72	49	63	45	12	46	69	39	56	28	31	40	52	31	28	11	25	11	20	11	1	9	25	13	18	16	13	13	12	11	18	10	20	15	16	11	5	13	2	3	6	1	10	11
ENST00000567820	-2.18106	1064	0.578947	73	60	94	37	92	106	37	72	79	75	105	50	21	66	72	24	24	10	29	9	22	20	6	12	26	18	39	11	6	13	13	5	20	26	31	15	33	29	16	28	7	8	10	12	5	26
ENST00000430770	3.42718	378	0.39418	39	19	27	34	18	15	4	22	37	10	24	18	25	16	33	36	15	5	6	13	6	5	0	7	12	4	7	4	8	6	12	8	7	3	5	3	6	1	0	8	0	0	3	1	7	3
ENST00000564460	2.86605	4728	0.59412	200	300	439	134	518	414	179	281	289	418	438	271	66	260	360	160	80	30	53	37	118	96	49	37	139	109	140	51	17	42	47	28	42	189	243	44	147	122	39	106	20	43	60	56	10	82
ENST00000553932	-0.442196	4496	0.555383	232	244	358	177	375	381	100	378	313	331	394	225	91	278	411	207	69	58	65	39	91	60	29	64	88	82	136	52	20	47	70	40	59	101	151	64	104	134	33	110	20	29	29	22	25	104
ENST00000562570	3.82816	3222	0.654252	108	138	252	69	233	430	167	235	193	305	388	156	33	193	234	87	34	27	34	13	33	55	23	27	48	75	101	28	3	27	23	16	30	61	109	33	97	158	72	103	19	55	61	32	11	76
ENST00000568394	4.15436	3343	0.675441	98	160	243	59	238	453	219	243	197	329	428	150	27	211	214	73	32	23	34	9	60	54	24	22	44	71	99	29	3	22	21	13	25	82	99	32	92	170	91	100	21	80	86	32	10	100
ENST00000563863	-0.121216	1728	0.622106	67	89	141	46	157	223	69	137	99	156	158	76	20	117	121	51	25	14	17	11	34	27	12	16	26	50	51	14	3	16	16	10	18	42	77	20	62	81	23	57	8	24	16	21	6	46
ENST00000565069	-2.58456	813	0.660517	13	42	66	15	76	96	44	72	40	92	80	36	7	58	58	17	4	4	4	1	18	7	9	8	7	31	23	5	1	5	6	3	5	25	41	5	25	34	12	25	3	19	11	11	3	25
ENST00000563837	2.94611	705	0.655319	13	37	62	12	65	87	39	61	40	79	62	28	5	50	46	18	5	1	7	0	16	9	6	6	9	26	21	6	0	5	4	3	4	20	34	7	22	28	12	24	4	17	10	8	1	23
ENST00000443801	3.12451	205	0.42439	10	9	19	16	14	10	1	14	11	10	14	12	18	10	14	22	1	1	4	4	2	2	0	5	4	4	8	3	5	3	3	5	2	6	5	1	5	2	1	2	1	0	0	0	4	3
ENST00000452399	-1.46661	549	0.533698	26	35	47	25	51	45	10	49	37	42	34	24	19	33	46	25	6	5	9	6	7	10	1	17	16	9	13	9	6	3	11	5	9	12	19	11	16	14	3	12	0	6	2	2	5	16
ENST00000294715	-2.9939	268	0.589552	15	12	34	9	26	29	5	19	22	24	23	9	7	13	17	3	3	1	10	1	3	4	1	4	12	8	10	3	3	2	2	2	8	2	11	5	13	9	2	5	0	2	2	1	1	9
ENST00000420597	-2.84673	199	0.643216	6	9	25	4	20	26	7	14	13	23	16	8	5	9	12	1	1	0	5	0	1	3	1	4	8	5	8	3	2	1	1	0	4	2	11	3	12	9	2	3	0	4	2	1	1	6
ENST00000414282	2.80605	2357	0.659313	48	124	167	56	187	302	112	193	133	247	281	98	27	120	200	61	10	11	18	9	40	41	17	26	29	57	66	15	6	14	26	10	10	62	91	24	75	92	49	86	13	41	46	12	8	54
ENST00000416970	-2.1154	789	0.618504	35	25	45	28	34	76	46	63	48	84	101	36	17	33	77	40	14	5	10	6	4	9	4	8	9	11	20	5	4	3	10	11	1	8	20	4	17	18	17	24	4	20	15	7	4	13
ENST00000436596	-0.0783242	509	0.516699	36	18	34	28	28	44	12	35	32	39	47	25	19	18	51	42	14	6	9	7	3	7	3	5	7	8	14	5	5	3	8	12	2	5	17	4	15	13	5	11	1	5	4	2	3	2
ENST00000534165	4.20271	518	0.469112	59	25	38	32	27	40	18	37	41	24	34	22	28	33	30	29	30	9	8	11	6	10	4	5	14	5	8	11	8	6	9	9	6	8	9	4	12	9	8	11	5	5	6	2	5	12
ENST00000420253	-0.558725	1067	0.507966	75	58	82	47	89	89	20	91	66	66	63	57	31	77	87	68	21	15	26	13	18	13	7	20	20	26	18	18	8	10	17	12	15	22	35	17	29	21	7	32	8	4	4	4	8	34
ENST00000504074	2.83601	1187	0.526537	67	56	87	58	93	120	17	109	68	79	87	52	40	83	95	75	21	14	20	12	15	23	5	13	24	25	23	15	7	8	21	22	16	23	36	18	35	35	5	45	4	3	7	3	10	39
ENST00000546223	2.8959	1199	0.517098	73	56	94	62	96	118	16	105	72	78	82	53	44	83	92	74	23	16	23	11	17	22	5	12	24	28	26	16	7	8	22	25	15	23	38	20	36	35	5	42	5	3	5	3	11	40
ENST00000578710	3.64164	686	0.440233	47	25	60	56	50	30	9	36	51	41	45	39	40	30	62	64	15	6	16	10	16	2	3	4	12	12	23	13	9	5	18	24	11	5	22	12	7	7	2	13	3	2	4	0	6	12
ENST00000611641	4.24905	1436	0.389972	114	68	55	144	85	48	8	138	49	79	72	81	134	84	145	131	40	16	20	37	30	8	5	25	16	17	9	13	29	25	46	44	24	15	19	27	19	10	1	18	0	0	5	3	47	26
ENST00000453638	6.22126	390	0.54359	8	13	8	25	9	7	3	65	7	50	50	21	30	14	67	12	0	6	1	0	3	1	1	8	2	6	0	0	0	0	23	2	2	0	6	1	4	0	1	2	0	0	3	0	25	11
ENST00000424094	-0.259606	1156	0.58218	64	51	94	33	63	117	54	88	82	95	117	56	33	60	85	63	15	16	28	5	8	19	11	13	26	20	36	12	5	8	10	10	15	14	25	9	30	33	22	32	10	20	14	10	10	21
ENST00000631314	5.31686	462	0.532468	27	19	36	17	27	35	15	46	31	35	30	26	14	35	40	28	9	5	12	1	6	7	1	5	10	10	6	10	2	5	5	5	3	9	6	9	7	7	7	14	4	3	5	3	4	15
ENST00000443966	2.99266	2341	0.578812	124	93	187	66	123	158	125	201	157	201	276	114	66	155	160	134	47	16	42	19	23	24	12	34	36	51	65	35	10	15	19	22	24	33	51	15	32	37	29	60	24	36	49	16	22	74
ENST00000451176	-1.50012	780	0.578205	42	40	80	24	71	82	19	69	60	62	65	23	13	57	46	26	11	8	18	5	8	11	4	17	19	30	23	8	4	10	8	2	10	17	33	11	29	24	6	23	6	2	9	2	5	24
ENST00000606615	-0.521736	944	0.536017	77	52	61	44	61	97	52	75	56	75	52	38	40	61	55	47	31	18	14	14	14	20	7	11	16	20	11	14	11	18	7	7	14	12	25	10	18	22	26	31	11	24	12	5	12	24
ENST00000413962	-1.17881	636	0.455975	55	34	50	43	45	33	16	40	54	32	48	22	28	35	41	59	22	10	13	10	14	8	4	8	21	8	16	5	13	7	12	11	11	11	11	12	16	6	3	8	2	6	7	1	4	9
ENST00000428857	-0.247676	677	0.508124	47	40	54	36	57	45	21	47	54	45	52	23	18	40	47	50	18	9	13	7	13	11	4	12	19	12	17	6	7	7	15	7	12	17	14	14	21	9	5	10	3	9	8	1	5	15
ENST00000377548	-0.638826	906	0.480132	50	49	60	61	51	65	25	80	61	47	66	40	59	60	62	69	16	9	14	11	16	13	5	15	19	11	18	12	24	12	10	15	7	12	20	12	16	15	11	23	6	5	7	7	13	27
ENST00000610279	-0.316174	1222	0.503273	122	56	92	58	68	97	52	94	82	83	85	54	56	75	75	72	54	15	27	26	19	15	5	17	25	24	28	15	15	13	15	15	19	15	26	8	19	30	17	31	9	13	18	12	15	30
ENST00000611856	2.92862	324	0.320988	40	11	19	32	28	8	0	20	8	7	9	23	26	30	19	43	19	2	8	11	5	3	0	3	2	2	5	10	6	7	7	12	10	5	6	7	5	0	0	2	0	0	0	0	5	3
ENST00000572256	3.0151	541	0.512015	39	29	43	24	33	49	11	48	49	28	33	26	13	35	49	31	15	8	10	6	9	10	2	8	17	7	10	9	3	6	7	8	3	9	13	8	13	15	4	17	4	4	1	2	5	11
ENST00000425438	-2.10278	311	0.463023	27	18	21	23	27	17	9	21	24	21	11	13	11	18	28	21	8	5	7	7	6	4	3	5	7	6	6	2	5	3	8	7	8	5	7	7	7	2	2	6	0	4	3	2	2	5
ENST00000417244	3.24548	182	0.467033	15	6	10	13	12	14	9	10	10	12	4	13	7	14	15	17	6	2	4	3	3	0	2	1	4	2	1	3	0	6	3	4	2	3	3	4	4	6	1	2	1	3	1	4	2	2
ENST00000550185	3.10203	3059	0.435763	270	184	191	210	233	226	21	251	191	116	142	153	161	205	248	256	99	49	59	62	70	40	9	65	61	39	44	47	45	43	56	66	59	58	49	67	70	73	5	78	6	2	6	7	46	59
ENST00000432120	3.27998	645	0.362791	72	26	52	54	37	16	8	38	38	26	24	47	57	31	50	68	26	9	19	18	12	4	0	10	11	8	11	22	18	4	12	20	6	5	14	12	4	1	1	10	4	1	2	1	4	9
ENST00000432130	3.61982	249	0.562249	14	10	17	8	19	31	5	25	11	19	18	11	5	21	18	16	2	3	5	4	3	3	0	4	2	7	4	4	1	2	0	5	5	5	8	1	6	15	2	7	1	0	2	2	1	11
ENST00000422410	3.94537	270	0.448148	16	14	13	14	17	15	10	24	11	17	15	12	13	19	17	42	5	4	2	5	5	3	2	4	2	3	3	5	1	4	0	9	7	5	2	3	3	5	3	4	2	3	3	2	6	7
ENST00000442328	3.09743	599	0.529215	28	27	36	34	51	56	12	56	33	41	36	32	13	50	58	35	13	2	7	6	11	8	2	6	7	11	10	8	2	11	13	7	6	15	12	18	15	16	4	21	1	5	3	3	6	20
ENST00000505893	3.39594	2907	0.534572	187	140	249	127	210	227	78	220	226	187	276	129	80	180	216	174	57	31	62	37	49	49	11	31	73	65	78	33	24	22	52	29	44	57	83	26	73	66	23	65	15	20	30	13	13	70
ENST00000626259	-2.35391	773	0.48771	70	45	59	39	61	66	9	70	57	43	47	24	26	52	55	49	18	19	21	12	13	18	3	11	19	19	16	5	9	9	12	9	19	14	18	10	22	20	2	22	1	4	2	2	7	19
ENST00000440379	3.25654	838	0.585919	42	35	79	21	69	97	22	76	58	72	70	27	9	60	55	45	13	6	19	4	11	14	4	6	21	22	30	6	3	4	8	6	9	17	34	8	28	34	8	27	2	8	8	4	1	27
ENST00000526269	-0.0395292	1298	0.59322	62	79	100	37	101	175	71	96	85	97	105	40	31	92	50	76	24	12	16	9	16	32	8	23	36	22	30	12	3	14	4	16	17	28	41	15	41	67	29	38	11	28	28	4	12	34
ENST00000377547	-0.949698	439	0.517084	23	25	34	20	29	39	14	37	33	24	34	16	17	32	24	37	7	4	9	3	7	10	2	6	8	7	11	8	7	5	3	5	5	7	10	7	10	10	6	13	5	3	5	1	4	14
ENST00000421848	4.13476	492	0.477642	34	25	27	29	37	45	5	53	25	20	29	21	18	50	34	39	12	9	6	7	6	10	0	9	11	6	5	5	7	13	5	4	6	9	11	11	10	9	2	24	3	0	1	1	4	17
ENST00000588794	3.76992	571	0.437828	60	30	55	41	55	19	8	32	49	31	31	24	22	34	41	38	18	9	20	13	15	6	3	6	23	12	11	9	8	10	12	11	16	10	16	13	10	4	2	3	0	3	4	1	5	7
ENST00000583030	2.92231	3219	0.491146	131	100	196	189	202	271	64	289	131	206	186	231	152	249	308	313	45	12	36	38	21	29	13	37	33	59	54	50	33	45	43	68	19	42	77	64	73	76	18	103	5	15	12	32	26	72
ENST00000398849	-1.24584	1411	0.450035	136	65	125	95	119	65	33	79	109	74	77	79	58	92	103	101	40	23	43	30	29	13	6	17	31	33	39	22	20	24	26	25	34	13	46	26	26	14	6	19	7	9	9	8	9	20
ENST00000431308	-2.19959	805	0.412422	90	37	75	67	71	26	13	36	68	37	37	43	39	47	60	58	25	15	27	23	20	5	3	9	23	23	16	13	16	14	20	17	22	6	25	18	10	5	3	7	4	3	4	2	5	10
ENST00000440026	-1.67798	1961	0.445691	173	95	145	140	159	126	28	137	123	96	100	104	98	134	150	152	60	28	41	44	36	21	7	31	44	38	38	25	29	31	36	44	41	30	50	38	50	31	3	42	7	6	8	7	23	39
ENST00000467794	4.33766	456	0.394737	50	20	36	28	28	18	3	37	28	19	17	30	28	29	38	46	19	6	11	13	9	4	0	7	9	5	9	13	9	5	8	6	6	4	13	5	9	5	1	3	2	0	0	1	7	6
ENST00000512730	3.35252	691	0.429812	72	38	64	51	56	36	7	38	64	32	39	25	34	31	49	54	18	11	22	20	18	8	3	9	33	13	7	11	14	6	15	16	20	10	14	12	16	8	2	10	1	1	3	2	6	8
ENST00000436477	4.15536	1351	0.564767	67	65	111	51	115	136	44	112	82	113	103	58	30	93	98	72	19	10	26	12	21	16	11	17	24	35	38	14	9	15	17	10	16	32	47	19	42	36	14	44	9	16	11	8	6	41
ENST00000500276	-0.213626	2610	0.487739	229	131	200	152	179	181	74	186	189	162	193	108	115	146	185	179	96	33	51	49	35	36	13	47	72	47	59	22	32	39	41	40	42	41	58	38	55	48	27	51	7	28	26	13	26	45
ENST00000502069	-0.453243	621	0.479871	49	26	63	38	46	43	9	44	50	37	37	32	32	35	47	32	17	6	17	9	8	12	0	6	15	15	22	11	9	11	11	7	11	10	17	8	18	6	3	16	2	3	1	3	9	9
ENST00000542086	-5.32325	815	0.499387	70	34	61	53	54	78	28	52	52	51	50	41	42	49	55	44	25	8	17	20	9	14	0	11	14	12	20	15	14	11	17	11	11	14	21	8	19	25	16	18	0	16	7	5	11	14
ENST00000500102	-0.238438	698	0.436963	55	37	58	45	48	48	3	52	53	26	35	40	40	40	57	60	19	7	15	13	9	16	0	12	16	12	15	15	13	10	13	9	7	12	21	8	20	5	1	22	0	0	0	3	8	12
ENST00000537801	-0.798447	588	0.545918	30	28	40	34	41	73	27	42	34	47	31	26	28	35	39	32	7	6	6	10	6	13	0	9	8	12	11	9	8	9	11	6	6	13	17	5	16	25	15	17	0	16	7	4	7	12
ENST00000530972	3.24785	712	0.470506	64	47	64	47	63	42	2	58	61	35	43	30	33	42	60	20	19	11	20	14	18	11	1	17	24	9	19	12	11	11	16	9	22	17	13	11	17	10	0	15	0	1	1	0	6	17
ENST00000597780	3.19469	679	0.412371	58	23	46	50	48	28	10	45	32	35	41	41	39	45	51	86	28	6	9	15	8	4	3	8	12	5	13	16	11	15	12	12	12	5	18	13	10	8	2	8	5	1	3	1	4	13
ENST00000623920	3.58191	3738	0.44275	291	194	260	267	262	198	39	278	278	158	231	210	181	228	347	315	102	54	60	75	72	41	14	67	86	52	62	60	50	41	84	92	57	51	80	74	72	44	10	71	11	1	18	9	41	72
ENST00000434265	-0.116124	353	0.535411	22	32	25	16	40	35	6	34	22	22	21	8	11	26	21	11	4	5	8	5	13	8	1	10	7	7	6	5	3	5	3	5	6	14	11	9	8	10	2	15	2	4	0	0	5	10
ENST00000602488	3.71349	321	0.352025	53	17	20	27	19	11	2	26	26	12	8	9	19	18	25	28	31	4	7	11	6	1	1	9	13	4	1	2	6	5	10	6	4	4	6	4	6	2	0	3	1	0	1	0	9	3
ENST00000457025	4.40607	413	0.42615	43	17	26	29	27	27	4	34	29	18	14	23	17	30	39	35	22	4	9	8	5	2	1	9	11	7	3	5	6	6	9	8	7	4	8	8	11	7	1	8	1	0	1	2	6	5
ENST00000446528	3.15019	489	0.439673	56	22	44	30	36	26	5	37	41	27	24	19	20	28	38	35	24	9	16	7	10	3	2	7	19	10	8	7	11	5	7	7	10	4	13	9	10	7	2	7	2	0	0	3	6	7
ENST00000415150	3.33342	448	0.459821	47	19	35	28	30	24	8	33	38	24	28	20	14	27	40	32	24	4	13	6	7	5	2	5	12	8	8	7	7	4	11	6	6	3	11	10	7	6	4	7	1	1	3	3	3	6
ENST00000455474	3.96307	299	0.424749	37	10	24	20	19	15	3	23	26	15	13	13	10	20	26	24	19	3	9	5	3	1	2	4	11	5	4	4	5	3	5	7	3	1	8	7	6	6	0	3	0	0	1	2	2	5
ENST00000442860	2.8501	358	0.5	26	11	32	17	29	25	4	35	26	28	17	15	6	29	33	24	10	2	7	6	2	3	2	4	10	9	6	7	2	5	4	6	6	4	15	4	7	7	1	10	2	0	1	1	3	12
ENST00000414430	2.80334	427	0.515222	23	15	38	19	32	34	8	37	31	31	25	22	10	31	38	32	7	1	9	5	3	6	2	4	12	11	8	7	2	4	6	7	5	4	17	6	10	8	4	12	1	1	3	3	4	10
ENST00000421202	3.32176	2973	0.418433	271	140	225	206	222	116	24	212	167	132	183	187	182	185	238	282	103	49	68	51	59	23	7	51	53	49	59	64	49	37	49	71	59	29	68	66	52	19	9	36	3	6	4	11	44	48
ENST00000432741	5.26023	535	0.401869	53	30	37	42	39	20	6	34	35	26	24	30	35	23	48	52	20	12	11	10	13	6	2	9	13	8	7	9	15	3	11	13	11	7	11	10	10	4	3	3	1	0	1	4	4	5
ENST00000411670	3.04028	675	0.471111	49	35	55	34	53	29	11	62	37	43	45	37	34	49	51	50	14	11	17	7	14	5	3	13	14	16	11	14	8	9	6	11	12	9	20	12	9	4	4	12	2	4	2	3	13	15
ENST00000452347	5.02879	969	0.47162	88	52	77	48	75	47	15	71	57	51	82	59	45	58	74	69	22	22	31	13	23	7	4	18	14	19	20	24	11	12	10	15	23	12	23	17	14	11	6	16	2	7	4	2	11	19
ENST00000457387	3.61896	806	0.472705	62	40	64	42	66	42	15	60	41	48	60	48	39	53	58	67	15	11	26	10	17	5	4	14	11	20	14	19	6	11	9	16	19	10	22	15	12	10	6	14	2	7	4	2	11	15
ENST00000445076	3.23566	620	0.485484	47	29	54	30	52	32	14	40	35	38	51	39	26	38	44	50	11	6	21	9	15	4	4	6	9	15	13	17	4	8	7	11	14	8	19	11	11	6	5	10	2	6	4	2	7	8
ENST00000419134	3.2352	340	0.373529	38	20	25	30	33	13	2	18	15	12	13	20	27	21	21	31	18	6	6	8	9	5	0	6	6	5	5	8	9	6	9	6	9	6	9	9	8	1	0	4	0	1	0	1	4	7
ENST00000623259	3.20361	884	0.487557	34	24	65	37	43	57	30	87	58	49	66	40	25	87	53	128	8	3	17	6	9	7	4	4	15	15	22	13	4	8	11	14	8	9	17	9	14	15	11	17	8	9	10	3	4	27
ENST00000600965	3.51612	507	0.475345	37	23	38	27	29	34	10	43	40	23	28	34	20	35	49	36	19	4	6	8	9	7	1	6	13	8	10	7	8	2	9	8	5	6	10	7	8	8	3	15	3	2	1	4	1	16
ENST00000565428	-0.258926	3024	0.577381	165	162	230	95	223	294	120	250	200	232	292	135	64	199	217	145	56	39	46	23	55	47	28	32	61	58	88	23	17	25	29	24	39	56	85	43	64	92	47	91	15	35	48	22	18	93
ENST00000606398	3.29652	594	0.385522	70	35	49	54	48	27	2	26	43	15	32	35	47	26	43	41	33	9	7	21	20	8	1	6	19	7	12	11	12	8	18	16	10	14	13	11	11	7	0	9	0	0	1	1	8	5
ENST00000412353	-0.090708	850	0.56	58	46	77	24	67	102	13	75	65	43	77	33	15	66	51	37	15	12	25	6	15	13	3	15	21	15	28	13	5	8	4	7	14	17	23	13	23	35	7	36	3	3	4	3	4	33
ENST00000553046	3.6545	601	0.357737	70	26	41	53	32	23	3	37	41	24	26	29	48	22	50	75	29	7	15	18	10	5	1	10	14	9	8	10	12	4	11	26	9	7	9	7	11	8	0	4	1	0	1	1	10	3
ENST00000514269	4.80746	2565	0.468616	243	151	195	156	208	178	50	176	165	144	158	123	129	139	187	162	93	39	55	55	70	29	16	36	62	50	47	36	47	38	38	33	49	46	71	42	58	52	10	58	16	8	16	10	28	42
ENST00000511322	-2.14822	245	0.44898	20	16	29	15	22	4	1	15	24	12	20	11	14	11	16	14	4	5	7	4	6	1	1	8	12	6	8	3	4	3	2	6	7	4	7	4	3	1	0	0	0	0	1	0	2	4
ENST00000622940	3.20338	3380	0.501479	273	163	303	162	244	229	40	251	275	182	326	148	109	190	262	222	92	37	102	42	61	46	7	49	100	53	116	34	31	27	52	52	62	59	76	47	87	58	15	69	6	13	12	9	23	72
ENST00000591892	3.49573	2079	0.416546	207	102	143	153	167	123	24	136	123	87	103	103	108	137	146	216	79	29	48	51	38	29	5	30	45	29	30	39	30	33	41	49	49	27	49	42	49	20	9	45	7	6	5	6	31	37
ENST00000455039	-0.383853	643	0.508554	49	45	53	24	55	51	12	48	48	38	51	24	18	32	45	49	13	13	14	9	16	16	5	8	16	13	14	10	6	3	6	9	15	13	20	7	16	16	3	16	2	1	7	2	4	12
ENST00000603893	3.05463	424	0.712264	13	15	30	5	22	69	35	34	23	51	56	11	5	25	20	9	1	3	9	0	1	7	2	5	2	13	12	3	0	2	1	2	6	6	8	2	9	28	18	14	5	10	18	2	4	15
ENST00000620372	-0.131168	975	0.387692	69	36	54	87	46	52	20	69	47	41	55	48	85	58	62	145	17	14	15	23	8	10	5	13	16	10	11	17	25	16	11	35	12	8	15	11	16	16	4	16	3	6	8	3	13	8
ENST00000342657	-0.685748	558	0.537634	40	27	52	25	42	46	21	42	48	47	34	19	13	31	42	28	8	8	16	8	11	5	3	8	19	16	7	9	5	6	10	4	10	9	16	7	11	16	9	10	2	9	5	5	3	10
ENST00000614537	-0.0827867	676	0.502959	58	31	70	38	56	45	20	45	61	49	40	24	22	40	44	32	15	9	21	13	14	5	3	9	27	22	10	11	9	10	12	7	12	11	24	9	15	13	8	9	3	6	4	7	5	12
ENST00000398039	-0.27451	825	0.459394	96	51	87	43	70	38	20	45	77	48	48	33	35	35	51	47	33	16	32	14	25	7	5	14	36	21	14	16	11	8	14	10	23	15	23	9	15	10	5	8	3	6	5	6	7	9
ENST00000635484	3.01177	2117	0.330657	273	99	133	205	135	76	10	156	108	65	62	87	194	136	118	259	122	38	40	73	37	16	2	44	43	24	28	38	73	27	33	72	46	24	25	40	36	17	3	20	3	2	2	3	39	32
ENST00000636737	-0.970476	1559	0.450289	123	81	93	120	109	108	53	112	84	97	80	59	101	95	94	149	38	15	28	42	28	17	4	32	28	20	27	18	32	22	25	40	22	32	37	18	27	35	23	23	6	26	17	4	15	32
ENST00000448126	3.48462	292	0.544521	15	7	28	13	23	13	8	22	20	30	24	18	5	16	33	16	3	1	7	4	2	0	3	2	7	8	7	5	0	0	11	2	4	3	13	3	5	2	1	5	1	2	2	3	4	5
ENST00000607033	5.11341	2960	0.403041	299	171	199	237	240	136	28	208	181	118	135	146	186	186	219	270	104	51	65	79	64	35	9	63	74	40	40	45	47	55	66	69	70	45	59	66	61	25	9	41	12	5	4	7	35	46
ENST00000606292	3.73489	577	0.415945	72	30	49	36	42	18	9	40	42	23	33	33	30	38	40	41	33	9	17	13	12	3	2	13	16	6	13	14	7	9	8	12	12	11	11	8	7	1	2	8	3	1	2	3	5	12
ENST00000419627	-0.51628	244	0.471311	22	17	29	17	27	11	1	18	28	13	12	4	8	16	15	5	3	5	9	5	10	4	0	3	17	4	3	4	5	5	5	2	9	5	11	2	4	1	0	6	0	1	0	0	3	4
ENST00000607641	-1.03678	4676	0.395637	456	215	314	360	289	229	60	347	272	202	222	228	327	279	329	546	172	59	104	121	64	50	12	89	109	63	68	74	97	56	78	129	68	62	76	83	82	57	19	71	15	15	18	12	63	78
ENST00000623395	-1.20963	1516	0.451187	134	81	115	105	122	114	20	103	102	79	80	64	78	85	109	124	52	18	34	29	31	22	7	21	37	28	32	18	29	18	30	28	26	24	47	25	40	32	9	33	4	4	5	7	20	22
ENST00000442417	-0.222523	950	0.592632	71	38	86	31	63	83	59	60	75	97	89	36	17	48	62	34	20	11	31	9	12	8	8	10	23	28	23	12	2	8	11	10	17	13	23	10	24	19	26	13	11	25	22	1	6	15
ENST00000450443	-1.69189	1397	0.490336	143	63	110	85	98	91	67	85	91	109	96	48	70	78	71	91	46	20	44	33	26	12	9	16	36	31	26	17	18	20	24	23	28	23	24	23	27	20	29	15	10	29	24	4	18	21
ENST00000444919	3.10566	414	0.666667	24	18	38	8	26	50	44	21	31	57	35	11	6	17	17	10	7	4	13	0	6	4	4	4	8	17	6	7	0	2	5	1	5	7	10	4	8	14	23	5	7	20	16	1	2	6
ENST00000436922	-0.635279	474	0.672996	25	20	43	7	24	58	52	25	34	63	41	21	12	18	23	7	7	4	12	2	3	4	8	5	10	15	6	11	2	1	4	0	4	6	11	3	10	18	25	5	9	22	18	3	2	7
ENST00000623917	2.83101	878	0.422551	59	37	60	53	57	56	15	70	44	43	37	49	49	62	61	125	23	7	13	16	11	10	3	13	18	12	11	19	15	8	10	20	14	13	20	10	21	13	3	19	1	8	4	2	8	24
ENST00000559455	3.29691	584	0.537671	34	37	47	24	48	40	19	53	37	39	50	27	23	45	36	24	12	11	6	5	9	11	5	12	6	15	19	7	5	7	4	8	10	12	19	7	9	9	7	15	4	6	6	3	7	23
ENST00000563129	4.65196	2768	0.367775	286	126	175	219	177	98	29	167	161	103	111	172	182	144	232	385	111	38	62	74	56	21	7	42	59	33	30	53	49	26	48	96	48	36	40	53	35	24	5	34	8	3	3	15	31	30
ENST00000608897	-0.766541	607	0.533773	36	25	42	24	31	56	22	54	35	43	57	26	26	38	40	51	13	5	9	9	8	7	3	7	7	11	16	8	6	6	4	8	6	7	12	6	8	21	4	23	3	6	10	3	8	14
ENST00000464382	-0.135565	845	0.550296	75	34	87	31	61	64	18	58	72	62	98	31	18	42	60	33	22	8	31	14	10	10	5	9	25	21	30	11	6	10	8	7	17	11	28	5	20	22	4	18	6	5	6	1	4	21
ENST00000561083	3.34918	2231	0.415509	187	125	143	173	183	123	30	149	120	99	109	113	138	138	160	240	62	34	49	42	55	24	11	35	46	27	38	32	39	28	45	61	45	37	52	49	46	35	5	37	2	9	12	7	20	51
ENST00000438217	-0.617992	758	0.478892	78	42	68	47	68	42	17	41	54	47	60	33	34	37	50	39	33	13	17	15	19	8	6	9	18	16	23	11	12	12	13	10	16	13	29	10	16	11	4	11	3	5	5	4	4	14
ENST00000426282	-0.303796	2076	0.487476	140	99	148	109	132	131	56	163	130	137	153	109	94	116	171	187	57	19	34	30	30	26	8	34	40	36	36	36	14	16	37	42	27	34	43	28	38	29	18	46	15	18	12	11	25	38
ENST00000432502	-1.87382	596	0.525168	28	28	41	28	35	39	16	54	41	42	46	40	21	35	66	35	6	7	8	7	8	4	2	14	9	12	10	10	5	4	16	3	7	7	11	10	8	12	6	13	3	4	4	5	7	13
ENST00000609284	-0.106968	710	0.505634	35	33	47	35	52	52	12	70	43	43	43	43	20	58	71	52	10	6	11	8	10	7	3	13	13	12	10	12	5	7	16	7	9	12	18	13	15	15	3	19	5	1	2	4	6	20
ENST00000419640	-0.240423	909	0.535754	55	59	77	37	75	88	24	68	71	63	63	34	27	45	67	55	15	15	15	10	22	19	6	12	24	22	24	7	10	4	12	11	12	23	29	11	28	24	12	24	5	11	5	2	8	20
ENST00000635177	-0.812123	1090	0.456881	130	53	102	57	75	58	28	62	94	59	78	44	44	52	67	86	53	26	31	20	21	15	7	10	44	20	27	11	10	12	16	19	18	10	31	15	15	14	8	21	4	11	7	6	8	18
ENST00000634923	-0.333554	923	0.502709	92	52	75	38	59	66	34	71	74	59	63	37	31	54	61	56	38	17	22	15	15	19	10	8	31	15	18	11	6	9	12	11	15	15	25	4	15	16	10	25	4	12	10	8	10	17
ENST00000606270	-1.11359	1962	0.561672	120	84	111	109	111	217	148	123	91	193	148	71	103	104	96	132	42	14	20	43	21	29	14	20	29	40	26	16	28	17	23	41	20	27	43	21	41	68	65	43	12	70	51	15	22	39
ENST00000625062	-1.11474	452	0.422566	53	25	27	33	35	23	2	40	30	19	25	16	20	34	36	33	24	8	8	13	7	10	2	6	9	6	7	5	9	8	8	8	11	7	9	8	8	6	0	8	0	1	0	1	5	10
ENST00000553991	-0.398608	756	0.53836	49	37	61	22	57	66	16	65	44	53	66	40	20	48	60	51	11	15	17	6	10	14	1	12	12	17	24	8	5	7	8	2	14	12	24	7	23	22	3	18	3	5	4	4	4	16
ENST00000455074	-1.62615	470	0.6	24	28	38	15	42	64	23	35	32	41	32	13	7	31	25	19	7	8	8	1	9	12	4	3	11	15	8	4	3	3	4	5	8	9	17	7	15	24	7	18	2	9	5	7	1	17
ENST00000454968	-2.51288	1403	0.55809	86	76	129	59	135	115	34	100	94	115	124	66	36	77	112	44	34	16	21	14	31	20	5	20	34	30	39	26	12	14	22	11	21	27	66	21	37	29	11	38	8	12	10	4	6	31
ENST00000444184	-2.00083	1887	0.581346	109	100	145	73	167	181	80	140	110	171	168	80	42	116	135	69	43	19	26	20	35	26	15	24	38	35	45	27	12	24	23	14	27	37	74	29	45	53	33	50	13	29	28	10	10	41
ENST00000608369	-0.0696325	961	0.536941	53	64	81	36	94	79	21	82	53	71	67	49	34	62	70	44	15	12	14	12	24	15	7	18	20	25	19	17	8	13	7	8	13	22	44	15	23	24	5	27	4	6	6	5	8	24
ENST00000419300	-0.355662	9557	0.50633	701	488	755	498	770	734	189	726	606	620	750	444	366	576	726	607	278	108	172	143	186	141	33	128	213	169	238	135	101	103	141	153	168	193	264	145	226	214	56	238	30	50	59	50	82	238
ENST00000423918	-0.180131	1654	0.529021	57	89	122	69	140	139	49	135	96	120	104	92	44	115	136	146	13	14	19	11	27	26	8	28	25	35	30	32	9	16	20	24	15	37	62	26	45	38	17	39	12	15	15	7	10	50
ENST00000625171	-3.22825	830	0.533735	29	50	66	38	82	66	17	78	52	67	42	39	21	60	75	47	6	8	8	6	20	10	4	16	16	24	11	15	5	7	14	12	5	21	40	16	22	17	3	24	5	5	4	3	6	26
ENST00000624009	-1.25157	663	0.485671	38	32	52	29	53	44	17	53	40	41	29	45	21	50	57	61	13	5	9	10	13	7	4	8	15	12	9	16	9	7	5	8	11	11	23	8	13	10	5	16	3	6	6	2	0	25
ENST00000622972	-2.77399	444	0.466216	23	20	23	25	35	34	6	39	20	25	22	25	13	35	42	56	7	4	5	7	9	5	0	6	5	7	5	6	3	3	8	11	5	10	13	7	9	14	2	9	1	0	3	2	4	12
ENST00000624390	-3.28196	472	0.470339	19	24	30	28	41	35	4	46	26	30	16	24	15	37	46	50	3	4	4	8	9	5	1	9	7	10	5	8	5	4	7	11	4	9	19	9	12	10	1	12	1	0	1	2	3	12
ENST00000623185	-2.06158	786	0.512723	30	42	51	41	70	61	16	73	46	58	44	35	19	58	72	69	8	7	7	8	15	10	2	15	13	17	11	10	6	6	14	15	5	20	29	15	18	20	4	19	4	5	4	3	6	22
ENST00000607931	3.62118	473	0.511628	19	23	39	12	29	39	16	39	34	29	24	31	11	31	40	56	3	5	5	6	4	7	6	6	14	13	6	6	4	3	2	3	5	6	16	2	8	12	4	15	1	4	7	4	1	17
ENST00000427778	3.8628	382	0.463351	28	14	37	21	27	15	3	34	31	21	31	15	15	29	27	33	6	6	7	8	5	1	1	7	11	8	13	5	5	7	2	7	3	4	14	6	7	4	1	3	2	0	0	1	5	7
ENST00000412141	-0.396174	739	0.554804	28	43	60	28	67	61	22	57	51	60	53	39	14	43	67	45	7	7	11	3	18	10	2	13	14	20	14	12	3	4	12	9	6	19	30	11	18	19	7	17	5	7	6	4	5	18
ENST00000506875	3.26332	494	0.469636	62	40	46	18	47	22	10	31	38	28	36	20	20	20	29	26	31	9	15	6	16	7	3	14	19	13	10	4	2	3	4	9	11	15	16	5	10	5	1	6	3	2	1	4	8	3
ENST00000518362	-5.02254	1408	0.362926	174	74	93	120	104	58	6	94	84	55	65	45	99	75	85	176	67	26	33	47	29	13	3	29	26	20	28	19	28	18	23	51	26	13	34	31	19	19	1	19	1	1	2	2	20	19
ENST00000584075	2.80601	597	0.463987	56	32	53	27	44	51	11	42	41	28	24	36	28	36	41	46	27	4	14	11	12	11	1	8	23	7	15	8	10	6	2	9	11	14	13	6	15	18	5	13	3	5	2	1	6	11
ENST00000581657	-0.217641	749	0.612817	33	48	59	18	65	73	27	65	49	70	84	26	11	39	59	22	6	7	16	4	8	18	7	15	14	13	25	7	4	6	7	1	9	23	27	6	26	23	7	17	7	8	6	6	2	16
ENST00000503188	3.09116	1676	0.414081	151	107	120	119	145	73	26	119	97	75	70	89	104	108	115	157	52	26	31	42	58	9	6	34	41	21	33	25	26	24	28	41	36	45	30	33	24	21	7	21	3	10	5	8	19	31
ENST00000447524	-2.24389	452	0.429204	39	26	24	37	25	19	4	38	41	24	29	13	21	16	51	44	14	4	9	12	6	6	1	13	11	5	6	2	5	4	14	14	3	8	5	9	9	3	0	7	0	2	0	2	5	2
ENST00000608023	4.1947	15145	0.499043	854	641	1224	778	1025	1017	201	1245	1008	895	1284	883	611	935	1360	1183	267	149	243	195	222	166	41	212	319	281	386	238	140	154	267	217	147	208	427	242	304	283	61	369	47	44	65	45	129	330
ENST00000487977	3.12912	3197	0.517986	154	114	243	148	197	220	43	293	199	201	306	197	108	218	311	244	52	21	42	39	38	30	12	34	57	61	67	58	25	32	44	47	29	37	90	41	68	55	13	84	9	6	16	12	30	87
ENST00000423515	3.0012	2007	0.433483	232	108	159	144	166	100	25	130	150	103	115	80	94	111	149	140	92	33	56	51	52	28	2	26	58	34	38	29	35	34	39	36	39	31	52	44	37	16	9	37	4	8	7	6	22	27
ENST00000625048	-1.96215	527	0.396584	64	19	42	50	48	24	7	24	37	22	24	23	27	37	33	45	28	6	14	16	13	4	1	1	14	9	12	7	8	10	14	18	10	7	16	14	9	3	4	8	2	2	2	1	5	4
ENST00000614030	-0.788024	616	0.386364	37	35	40	48	51	25	5	43	38	23	22	30	34	40	47	97	3	8	13	13	11	6	3	15	10	3	15	12	4	8	9	27	12	13	15	11	13	3	1	8	1	2	0	2	9	2
ENST00000431813	2.91841	702	0.396011	72	29	48	45	47	35	9	55	35	34	31	32	41	48	44	96	31	11	12	17	7	7	1	14	11	12	10	15	12	8	8	17	14	7	14	12	12	11	1	11	4	0	4	1	8	16
ENST00000614633	-0.51555	675	0.442963	47	38	35	41	35	40	22	53	31	35	44	39	49	37	47	81	15	8	10	14	9	8	4	17	12	8	7	8	13	6	8	14	8	14	4	9	11	12	6	11	5	4	4	9	11	11
ENST00000524295	3.10249	3591	0.417154	301	187	258	276	265	196	22	284	222	159	173	176	234	226	276	335	95	50	77	79	68	51	8	60	94	51	52	61	69	53	76	78	60	54	70	81	69	50	5	72	4	6	6	6	68	53
ENST00000524034	3.37662	399	0.451128	45	26	35	25	32	25	5	25	39	18	14	22	16	18	38	15	17	9	11	7	9	8	1	8	14	9	6	6	6	4	10	5	8	6	10	8	13	3	2	7	0	1	1	3	2	8
ENST00000416909	-0.701882	895	0.431285	70	32	72	64	52	46	4	71	65	42	53	53	51	53	84	82	23	10	19	17	11	10	0	11	27	15	15	15	16	13	19	16	16	3	17	16	10	12	2	22	1	1	0	2	10	12
ENST00000624325	3.03098	1377	0.551924	67	59	103	60	107	95	20	105	71	96	163	102	44	78	145	61	24	13	16	14	19	15	3	21	22	17	40	24	7	14	30	9	18	21	45	23	35	30	3	27	6	5	4	5	16	28
ENST00000521363	-2.82688	881	0.38706	123	46	68	74	68	32	10	48	64	41	41	37	56	39	64	69	54	18	27	24	23	10	2	11	25	13	13	17	19	12	21	21	27	8	20	13	12	5	3	12	3	1	4	2	14	5
ENST00000522486	-1.86458	505	0.433663	69	25	51	33	42	15	5	21	51	24	36	24	16	20	42	30	30	9	20	10	15	2	2	6	17	8	16	10	5	7	15	6	17	5	13	7	8	2	3	2	1	1	1	2	4	0
ENST00000521030	-1.0004	663	0.399698	84	36	48	43	41	23	8	46	56	28	31	32	31	31	59	65	39	11	15	18	9	8	3	16	22	7	10	9	7	5	14	17	14	9	11	7	10	3	0	10	3	3	1	1	4	3
ENST00000434284	-1.06883	914	0.573304	63	64	82	32	78	93	33	66	81	75	72	26	20	38	66	24	23	15	20	5	26	20	4	14	33	23	19	7	9	10	11	2	16	23	27	11	21	32	14	26	7	14	10	2	6	16
ENST00000416854	-1.60468	244	0.565574	37	9	27	4	17	16	12	13	23	24	26	7	1	9	14	4	27	3	6	0	3	3	0	3	7	8	11	1	0	2	1	1	5	4	7	1	7	5	2	2	3	5	3	1	1	4
ENST00000586808	3.24213	890	0.586517	45	58	82	23	71	74	26	72	73	65	104	37	18	46	67	28	14	7	20	4	15	19	10	14	23	15	32	12	0	5	11	7	14	24	26	7	25	21	7	21	6	6	10	4	12	14
ENST00000624414	-0.109524	853	0.589683	54	27	78	23	52	75	34	68	63	79	94	38	14	48	67	38	21	9	15	9	5	8	4	10	20	22	24	12	2	3	14	4	4	7	32	9	18	21	13	23	4	14	10	6	3	28
ENST00000430034	-4.53798	373	0.571046	22	18	14	13	26	56	13	38	10	27	21	21	9	33	30	21	6	7	3	6	2	8	3	5	3	5	3	3	2	6	3	2	7	7	6	6	14	20	6	16	1	4	4	4	3	14
ENST00000442435	2.87617	665	0.580451	25	37	65	28	65	73	17	45	55	47	56	28	11	42	48	22	8	2	11	4	11	15	3	8	16	19	17	13	5	10	10	3	4	15	38	8	29	27	5	12	6	3	5	3	3	16
ENST00000603052	4.81858	606	0.526403	44	28	59	34	56	50	15	37	43	46	47	25	22	33	40	26	15	8	13	8	10	6	4	8	22	13	15	9	7	4	14	9	15	10	20	11	21	14	5	10	1	3	6	5	5	11
ENST00000608721	-1.4451	2025	0.533827	160	92	132	105	108	144	145	118	125	164	189	88	97	115	99	143	67	23	32	37	24	27	15	26	29	39	33	31	27	15	18	45	27	18	42	21	31	44	45	24	20	40	74	11	13	42
ENST00000428716	4.61426	428	0.364486	48	16	21	32	24	26	1	48	15	13	8	20	29	45	26	55	20	5	7	16	2	3	0	10	5	5	2	9	10	6	4	12	7	4	8	5	6	8	1	11	0	0	0	1	8	15
ENST00000623445	3.28507	1673	0.443515	152	72	118	117	99	107	10	134	112	81	111	88	95	90	153	133	58	24	32	38	28	18	2	24	42	18	31	27	26	20	42	29	24	20	30	25	28	39	4	36	3	2	2	3	18	31
ENST00000444985	3.71877	2054	0.416748	222	115	161	152	159	87	13	157	163	104	92	80	105	111	173	159	75	41	56	50	55	16	7	37	56	44	31	30	32	32	41	47	49	29	37	44	34	18	2	33	4	3	5	1	27	37
ENST00000636028	3.22687	2298	0.399913	202	126	155	204	202	121	18	157	118	99	88	115	165	153	158	216	71	36	48	47	54	25	5	41	52	38	29	36	60	35	46	63	38	54	48	62	47	36	5	33	3	6	5	4	29	47
ENST00000451298	-1.34345	3796	0.41412	351	198	293	274	250	171	61	267	290	156	183	194	226	223	286	372	123	59	91	77	78	36	17	67	106	53	63	71	62	52	64	96	66	56	77	51	64	37	10	60	18	9	13	21	53	56
ENST00000422761	-2.32243	1129	0.532329	74	55	82	39	77	110	24	120	76	67	80	47	24	99	83	71	31	15	22	6	18	14	6	17	25	18	22	17	6	9	12	12	12	20	33	12	22	29	7	52	5	4	10	5	9	48
ENST00000623828	3.13969	1655	0.542598	75	73	181	65	134	81	18	105	133	109	202	115	52	75	159	77	17	11	37	10	29	21	5	18	44	41	67	29	8	15	28	14	18	27	60	29	29	20	6	26	5	2	5	6	11	20
ENST00000503006	-3.27295	575	0.382609	60	28	45	47	51	21	2	39	37	20	18	32	32	44	42	56	21	7	14	18	11	5	0	12	14	8	11	12	11	14	14	8	12	6	13	20	7	2	0	12	1	0	0	1	5	8
ENST00000559025	3.62016	875	0.499429	74	43	61	37	57	62	16	85	59	52	59	46	25	64	80	54	32	14	16	12	12	11	4	16	25	9	15	12	6	8	14	9	11	12	22	12	17	16	4	24	4	2	6	4	9	22
ENST00000560882	-0.491224	1358	0.463918	151	77	90	73	98	87	26	102	95	69	80	72	47	81	119	90	61	27	35	28	28	18	11	20	35	13	24	18	12	14	26	21	26	24	27	21	26	24	7	30	6	7	7	6	13	25
ENST00000558781	-4.19119	1222	0.452537	150	74	82	68	94	78	19	89	85	58	72	57	45	70	99	81	61	28	31	30	25	19	10	20	34	12	21	15	12	11	25	20	28	23	27	16	29	21	3	25	4	6	5	4	12	22
ENST00000559477	-0.636202	1037	0.424301	123	71	65	68	83	65	16	64	69	38	53	51	51	55	77	87	44	26	27	26	26	17	8	20	24	10	17	14	13	10	19	26	25	20	20	18	21	17	4	23	2	5	5	4	11	14
ENST00000580139	-0.148245	1771	0.492942	156	98	151	81	121	118	54	121	141	96	135	86	67	103	118	124	49	23	56	28	30	22	17	28	53	26	42	30	18	21	20	22	37	30	36	18	45	30	14	29	12	13	14	15	14	29
ENST00000430643	-0.390516	598	0.361204	65	28	38	50	34	20	5	43	34	23	20	37	49	31	50	70	27	9	10	18	11	2	0	15	15	7	8	8	13	8	14	15	12	4	11	7	9	2	1	8	2	1	1	1	14	8
ENST00000633182	-1.50537	556	0.56295	42	30	52	20	36	50	20	44	47	41	52	22	18	29	39	13	14	6	16	6	14	8	3	5	13	13	16	10	6	5	8	1	8	6	16	6	9	17	10	14	6	7	7	0	8	9
ENST00000582774	2.85109	345	0.481159	31	20	39	19	35	8	5	15	33	20	31	18	10	16	27	17	10	5	11	5	13	2	0	5	13	6	16	4	3	5	9	2	8	4	17	6	3	1	0	4	1	1	1	2	1	4
ENST00000554857	-2.0156	662	0.456193	69	27	66	44	44	25	13	34	63	36	46	40	29	28	61	36	23	8	24	14	11	8	5	3	26	14	14	12	9	10	20	5	10	10	13	11	12	2	3	8	1	2	3	7	6	3
ENST00000554194	-0.425096	570	0.45614	55	24	60	33	37	22	10	32	51	30	39	39	28	25	50	34	20	10	18	7	9	10	3	2	23	11	16	10	6	13	10	4	8	5	14	10	7	3	3	9	0	2	3	5	7	7
ENST00000554730	-0.382692	380	0.460526	41	20	37	17	32	25	7	22	26	27	15	21	17	13	30	29	15	8	14	4	4	6	2	8	10	16	5	6	2	4	2	9	9	6	11	6	16	4	0	5	0	1	0	6	3	5
ENST00000623516	5.66626	479	0.425887	35	25	46	38	43	26	3	30	36	23	24	18	30	27	29	45	7	7	12	9	11	6	0	8	17	11	9	9	10	7	11	10	9	4	19	11	10	7	1	8	2	0	0	1	5	7
ENST00000429567	-4.58396	442	0.454751	50	19	41	29	42	32	5	26	26	25	21	24	20	29	29	23	21	4	12	13	8	8	1	2	10	14	7	10	7	10	6	6	11	9	13	9	14	10	1	7	3	0	2	0	5	6
ENST00000513379	-1.90158	941	0.505845	71	42	103	36	79	86	12	70	72	63	61	33	31	56	52	73	16	12	27	16	9	19	1	13	30	26	34	13	7	8	13	8	21	12	40	6	37	24	4	21	3	2	2	5	7	17
ENST00000503403	3.43648	445	0.478652	40	21	48	20	42	42	4	29	32	24	25	15	16	29	19	38	10	7	13	10	6	9	0	6	16	11	15	6	5	5	7	3	14	6	20	2	18	14	3	7	1	1	1	1	2	9
ENST00000571452	3.38478	4204	0.537583	207	196	290	207	317	330	106	330	242	323	348	264	134	234	432	243	57	32	70	48	62	54	24	56	79	77	98	36	36	35	85	51	48	90	100	79	76	115	25	114	11	24	37	34	27	87
ENST00000625199	3.00291	2889	0.555209	147	157	208	132	247	328	74	251	169	215	205	114	80	201	216	144	41	31	39	36	52	52	24	29	58	57	65	28	25	44	35	28	43	63	85	56	89	125	24	90	8	28	23	15	22	86
ENST00000572792	3.99195	512	0.361328	75	25	30	50	34	29	4	31	29	16	19	22	42	29	33	43	37	6	13	19	9	6	2	8	12	6	5	7	16	10	11	13	7	10	8	9	11	13	0	5	0	1	1	2	4	6
ENST00000624114	5.63488	559	0.348837	70	24	38	52	33	18	5	33	30	19	26	30	50	29	36	65	30	10	11	19	9	4	2	9	9	6	13	10	17	3	13	19	8	5	9	11	6	3	1	8	1	1	2	1	8	8
ENST00000622935	4.19292	435	0.411494	30	18	23	31	25	36	3	39	23	10	18	24	23	39	32	60	14	6	5	5	4	6	1	7	6	3	3	11	7	6	5	13	4	6	7	8	6	12	1	17	1	0	1	1	6	12
ENST00000573772	3.77555	410	0.45122	31	19	33	42	31	27	7	24	41	20	20	15	21	23	36	19	8	3	6	14	7	4	3	5	17	4	7	5	8	8	15	10	4	8	12	7	11	7	2	7	1	4	1	1	4	6
ENST00000617850	3.26261	479	0.553236	29	21	34	19	27	42	19	38	38	29	46	26	9	34	40	27	10	5	5	9	6	6	1	8	11	10	8	5	3	3	6	7	5	6	13	2	9	13	8	12	1	4	6	8	1	10
ENST00000433442	-2.90508	130	0.523077	3	6	12	8	8	5	1	6	16	4	14	14	1	5	21	5	1	0	1	1	2	2	0	2	5	1	3	3	0	2	5	1	0	2	5	1	1	2	0	2	0	0	1	0	0	1
ENST00000513419	-0.297346	490	0.55102	22	30	36	25	45	43	13	40	31	37	37	23	15	31	43	18	5	4	8	5	7	14	3	6	10	8	12	6	3	11	9	2	6	17	13	9	16	12	2	13	1	4	6	2	7	9
ENST00000557246	3.02652	2226	0.442947	219	122	159	132	173	167	26	180	138	106	110	86	103	151	145	208	87	41	48	42	37	39	10	36	53	32	43	31	26	24	33	49	42	27	60	44	64	50	7	46	6	7	7	6	28	51
ENST00000554926	-1.69616	632	0.539557	61	30	43	24	51	60	13	61	33	52	43	27	13	44	55	21	28	13	16	4	11	7	2	10	9	17	13	4	4	8	8	4	14	9	15	13	14	18	6	22	1	3	6	3	5	20
ENST00000615131	3.29362	663	0.497738	50	43	33	42	53	63	14	58	36	43	38	25	30	38	57	39	16	13	8	13	13	15	2	13	8	7	12	6	8	13	14	7	15	18	8	12	23	22	5	13	5	5	1	3	9	13
ENST00000553963	3.64159	515	0.504854	38	31	44	24	49	37	3	43	37	34	33	23	13	30	47	28	11	7	15	5	10	11	2	7	11	12	12	9	2	7	10	5	18	10	15	6	17	7	0	13	2	0	1	0	4	15
ENST00000604333	3.55791	625	0.416	60	23	53	50	36	27	8	37	54	21	39	38	36	36	52	54	20	10	14	16	11	6	2	4	19	6	16	12	11	9	8	22	8	4	10	14	9	5	4	9	3	3	0	2	5	7
ENST00000586942	-2.37664	568	0.496479	40	22	55	31	45	32	13	33	42	38	37	41	21	31	53	33	15	4	15	6	9	6	4	3	11	16	12	16	4	7	16	4	4	9	21	11	12	5	3	12	3	1	7	2	3	9
ENST00000493536	-3.05618	2424	0.443894	169	119	165	126	162	169	34	194	133	120	113	150	115	152	204	298	54	31	44	40	29	41	5	43	40	38	39	48	16	32	34	44	41	32	61	28	65	40	11	53	7	8	9	10	25	54
ENST00000448136	-0.525315	3607	0.451345	265	163	258	198	222	226	72	270	221	183	201	233	177	218	306	393	88	45	67	65	44	47	18	54	67	58	67	66	30	47	59	62	52	41	82	46	74	55	21	76	11	17	19	25	33	70
ENST00000590435	-3.60103	1947	0.451977	150	89	140	101	130	139	24	157	113	98	90	128	87	125	175	200	51	24	43	32	23	32	4	30	33	34	35	38	8	28	34	31	30	23	50	27	52	35	8	44	6	4	6	8	21	45
ENST00000587838	-3.62214	884	0.432127	69	44	67	56	67	53	10	60	55	44	39	53	44	50	75	97	21	12	18	18	16	14	2	12	17	15	11	24	11	12	19	14	14	14	26	13	20	10	4	19	2	2	3	3	9	14
ENST00000399083	-0.745514	1173	0.564365	55	47	89	51	80	94	20	103	76	85	138	66	31	71	118	48	16	8	16	15	16	13	4	14	13	26	36	14	6	10	27	8	14	16	32	17	21	27	6	40	7	1	10	2	14	27
ENST00000562772	-0.158031	990	0.484848	65	57	72	66	88	81	14	78	65	55	58	40	41	69	74	66	18	14	17	16	17	19	2	19	18	22	21	11	11	18	20	17	16	18	27	27	29	20	7	25	4	4	1	5	10	22
ENST00000488933	-5.69747	3119	0.518115	162	160	279	140	282	235	44	247	209	218	219	161	87	196	265	214	46	26	58	32	64	47	10	39	79	74	69	57	20	34	47	39	45	75	118	44	77	64	17	77	12	7	14	11	17	65
ENST00000553913	2.85465	3217	0.517874	169	165	286	144	290	245	44	255	216	223	227	166	89	201	275	221	48	27	61	33	66	49	10	40	81	74	71	60	20	36	48	40	48	76	120	45	81	66	17	81	12	7	14	11	17	68
ENST00000570167	3.44932	5214	0.512658	350	244	455	248	414	375	61	386	336	330	482	289	196	287	439	321	111	76	107	56	93	73	18	60	98	113	151	93	49	44	86	69	82	79	163	90	135	112	14	114	12	9	26	14	53	100
ENST00000570241	-0.203903	1109	0.504058	66	48	79	62	87	99	12	91	66	69	75	60	37	73	103	81	17	19	20	10	14	16	4	14	17	20	26	16	10	16	17	19	13	15	33	26	33	32	2	32	3	2	4	3	9	23
ENST00000608390	4.21931	532	0.466165	50	26	39	32	40	40	5	39	32	26	43	23	25	32	37	42	18	11	6	14	10	10	0	6	9	9	13	8	13	8	6	5	9	8	16	7	10	14	3	13	1	1	2	1	2	10
ENST00000566876	-0.214703	425	0.470588	40	24	42	21	35	28	8	29	34	27	20	18	18	22	29	29	17	7	14	2	10	7	1	6	12	13	9	8	5	5	5	6	9	6	13	7	8	9	3	8	2	3	3	0	3	9
ENST00000533591	3.54282	685	0.436496	66	30	69	57	50	29	3	40	72	31	40	33	34	31	65	34	12	9	29	16	14	6	1	9	37	9	11	12	13	6	29	9	11	7	16	16	12	8	1	8	0	1	1	1	4	8
ENST00000603766	2.96158	501	0.347305	70	25	29	42	30	19	4	40	28	17	15	21	39	31	33	57	30	8	14	18	7	3	1	14	12	8	5	4	13	10	5	14	12	5	3	10	8	6	1	4	2	0	1	1	9	10
ENST00000555599	4.14037	538	0.563197	35	34	44	14	43	61	22	34	34	43	43	23	15	22	34	36	14	7	11	3	12	13	2	7	9	6	17	12	3	5	1	5	10	13	14	5	18	21	13	9	2	10	7	3	3	10
ENST00000448840	4.19101	588	0.57483	36	35	53	14	48	64	24	37	39	47	52	26	15	26	36	35	14	8	11	3	13	13	2	7	11	9	20	13	3	4	2	5	9	13	21	5	20	23	12	9	2	10	9	3	3	11
ENST00000555103	4.27729	569	0.564148	36	30	54	15	44	59	16	40	41	43	51	26	13	27	41	32	14	7	12	3	13	10	1	6	11	12	20	11	3	3	3	6	9	8	22	5	18	21	9	11	3	3	7	3	2	12
ENST00000556035	4.08895	265	0.54717	19	12	22	13	14	18	14	17	23	21	23	14	9	13	22	10	7	2	3	7	6	2	2	2	5	3	9	5	5	3	4	1	3	3	6	2	2	5	6	5	2	3	4	5	0	7
ENST00000556136	4.34902	551	0.611615	24	28	34	20	43	83	19	44	29	41	63	14	10	38	31	29	7	7	6	4	4	19	1	3	7	10	11	6	2	4	2	12	10	12	14	7	19	37	11	16	1	8	9	1	3	21
ENST00000452785	-1.77213	339	0.39233	38	19	21	30	30	14	3	26	18	10	16	16	23	30	19	25	15	5	9	8	6	3	1	9	9	5	3	4	11	6	3	10	11	4	7	8	6	3	0	5	0	0	2	1	7	6
ENST00000582141	3.67872	2845	0.377153	271	111	198	215	140	94	36	188	147	124	125	218	237	129	255	356	98	32	72	69	33	19	7	52	52	32	30	83	53	23	54	85	39	20	44	37	33	17	10	34	5	6	18	7	43	27
ENST00000419272	3.43981	2018	0.421705	219	114	172	132	167	101	10	152	150	92	97	82	100	123	142	164	77	31	60	51	49	24	3	38	68	37	39	28	28	22	36	46	52	37	47	31	42	21	1	37	1	1	4	4	23	40
ENST00000612170	4.687	1701	0.634333	58	73	148	42	131	209	47	132	109	145	227	78	23	93	136	49	13	14	23	8	22	28	8	15	34	39	64	11	4	14	16	8	11	36	68	16	66	70	19	54	5	12	22	8	8	43
ENST00000295052	3.15974	1832	0.396834	212	106	152	135	147	85	5	158	121	71	69	70	125	133	105	137	84	41	48	39	45	16	3	42	48	32	33	38	37	36	28	34	41	29	42	35	30	18	1	36	1	1	1	2	31	43
ENST00000449169	-0.913569	2611	0.468786	170	122	193	160	199	204	32	222	149	150	163	105	128	181	178	254	54	23	55	37	43	40	3	36	50	51	55	37	32	36	38	54	34	50	78	37	64	60	7	73	7	11	11	3	39	64
ENST00000534505	3.52946	464	0.487069	35	25	39	27	33	36	10	36	40	21	27	22	17	33	35	27	6	3	16	10	8	9	2	6	11	6	14	7	6	5	7	9	10	4	12	7	13	7	4	12	2	4	3	1	5	12
ENST00000598782	-1.49939	418	0.62201	20	22	25	15	33	49	29	21	20	45	46	17	10	16	28	21	8	6	3	2	6	4	8	4	6	5	12	2	2	4	6	3	4	9	13	7	17	18	8	6	3	12	8	6	6	3
ENST00000562248	3.25092	1095	0.642009	31	60	87	35	90	124	60	81	79	107	117	44	12	64	84	19	4	6	14	7	11	19	19	11	19	29	33	6	3	15	14	3	12	26	38	14	22	51	23	28	11	22	20	7	2	28
ENST00000321214	4.12513	2243	0.607222	80	107	151	76	169	253	108	155	136	181	235	125	29	143	183	111	10	9	44	17	25	33	26	23	31	37	62	21	6	22	30	18	22	54	60	33	62	92	43	56	14	23	43	28	4	45
ENST00000565008	3.86129	1864	0.510193	77	104	119	91	167	161	48	140	92	133	108	101	55	118	159	190	17	13	22	25	47	21	17	19	27	34	32	26	15	18	27	31	25	55	57	30	49	55	15	42	7	14	15	12	10	38
ENST00000592220	-1.70266	442	0.515837	44	32	36	16	38	45	10	31	23	31	35	15	24	16	22	23	19	9	9	6	11	13	1	7	11	9	13	3	7	1	3	5	9	8	16	5	14	14	6	11	1	2	7	0	7	6
ENST00000641734	3.19571	1192	0.503356	108	59	112	54	93	84	25	77	95	73	91	62	37	63	92	66	40	16	37	15	23	14	1	21	36	24	35	17	7	15	19	13	16	17	44	16	19	28	13	24	8	1	9	7	9	21
ENST00000579033	3.89395	333	0.48048	24	14	25	21	23	21	0	34	26	18	21	17	11	25	36	16	6	6	7	5	6	2	0	6	10	5	3	7	3	4	10	4	8	3	6	5	5	5	0	11	0	0	0	0	2	9
ENST00000534904	3.09865	3837	0.393537	307	194	250	310	285	183	16	277	192	136	209	212	276	248	274	467	117	47	64	79	86	39	8	61	72	48	74	56	92	55	58	104	59	71	80	75	67	42	3	71	5	3	3	5	45	59
ENST00000519427	4.94621	1722	0.401858	142	104	118	138	147	95	7	134	93	68	69	78	120	116	114	178	40	26	38	38	45	19	1	38	31	29	30	28	34	22	33	49	37	31	42	37	35	26	0	34	1	1	0	5	21	31
ENST00000435966	-0.475253	568	0.494718	28	25	55	33	47	47	9	39	54	22	30	33	13	48	45	39	7	4	11	6	5	10	2	8	25	8	13	9	3	16	6	8	7	10	18	12	17	18	1	11	2	1	1	5	4	10
ENST00000454245	3.17733	672	0.611607	18	38	64	15	63	76	8	71	47	68	55	23	7	36	65	17	2	5	8	3	11	15	1	11	16	23	18	7	1	1	10	3	7	22	30	4	18	25	2	31	1	1	5	1	3	21
ENST00000621778	2.92909	588	0.314626	77	25	31	53	26	14	3	44	32	20	18	28	52	28	46	90	35	12	10	20	8	4	0	13	11	7	7	6	14	5	12	22	7	4	5	10	3	3	0	8	2	0	0	1	7	7
ENST00000453732	3.34813	389	0.616967	11	21	28	7	25	35	18	27	27	24	49	34	4	25	39	14	2	6	2	1	3	10	3	5	5	9	9	5	0	2	4	1	3	9	9	4	11	9	8	7	3	4	4	7	2	9
ENST00000501011	-2.49427	607	0.400329	80	27	50	44	32	24	12	31	52	20	36	36	36	28	46	52	34	10	20	16	11	4	2	10	20	5	16	9	11	3	18	11	13	5	8	6	6	5	4	9	3	2	3	4	4	5
ENST00000526795	-0.128721	567	0.453263	48	26	45	28	28	24	17	34	46	24	46	38	26	29	45	62	15	7	17	9	7	3	4	12	14	5	14	12	7	2	9	10	9	6	8	4	6	4	5	9	4	4	5	4	4	8
ENST00000534499	-0.15548	597	0.502513	52	28	54	30	35	34	24	29	48	39	59	32	29	21	40	42	20	9	14	9	10	8	4	6	16	14	17	7	7	5	8	10	11	6	13	5	9	10	6	9	4	4	8	8	7	5
ENST00000527483	-3.43223	764	0.468586	55	33	59	50	57	41	12	60	60	37	54	37	26	59	63	60	19	6	17	13	13	8	1	11	24	7	18	10	8	14	12	16	12	10	14	20	14	6	5	16	3	1	4	4	5	13
ENST00000528844	-1.79742	718	0.472145	53	34	43	44	50	46	17	64	46	39	42	35	25	58	60	61	22	6	17	8	12	6	3	13	12	9	12	10	8	14	7	15	11	10	11	17	9	11	8	18	3	6	5	3	3	20
ENST00000447972	-1.2937	877	0.566705	55	43	57	36	60	95	53	59	55	67	70	38	22	61	50	55	16	13	17	9	19	12	2	10	17	12	22	6	4	9	10	13	15	13	18	14	17	34	24	20	10	17	17	9	8	21
ENST00000598924	-0.745394	454	0.5837	21	22	23	21	22	36	30	31	27	36	47	36	17	24	46	14	10	3	1	7	3	6	8	5	6	4	10	3	7	1	8	4	1	5	12	4	6	12	9	9	4	11	12	3	3	10
ENST00000521131	-0.125539	473	0.395349	63	31	30	39	36	28	2	31	37	13	17	23	28	25	40	29	32	8	10	12	13	10	0	8	13	4	7	6	8	9	15	7	13	6	9	8	10	6	1	11	1	0	1	0	6	10
ENST00000624546	3.01036	2050	0.556585	82	69	122	82	137	161	49	194	97	162	201	140	39	149	228	137	35	10	16	21	24	17	3	25	23	29	48	22	7	22	26	27	17	39	54	26	41	44	19	57	9	15	12	13	10	58
ENST00000557322	2.89852	576	0.420139	39	34	43	40	37	41	5	45	31	22	29	31	48	32	36	62	15	7	8	9	9	14	1	10	12	6	10	15	6	8	12	14	9	9	11	8	15	10	1	14	2	1	0	2	15	9
ENST00000567102	2.84484	1157	0.325843	162	57	83	128	69	31	3	60	92	24	41	57	108	51	86	104	67	15	37	42	27	7	1	22	42	8	15	18	39	22	30	37	19	9	17	24	12	5	1	13	0	0	1	2	15	9
ENST00000603652	-0.98879	545	0.631193	21	28	26	15	40	76	44	47	18	57	36	25	11	47	30	23	3	5	7	6	6	12	7	3	3	12	3	8	1	4	4	6	12	16	8	4	15	22	19	19	3	22	13	6	3	27
ENST00000578974	-1.81815	420	0.459524	54	14	31	25	24	29	13	30	27	22	23	25	20	31	29	22	20	7	13	13	6	3	2	3	5	8	7	11	6	5	9	5	12	2	6	4	6	5	5	13	2	3	3	5	3	11
ENST00000421965	-0.356838	692	0.33526	87	34	43	77	48	21	3	38	48	23	24	27	59	31	52	76	30	15	13	28	19	7	1	7	12	11	10	10	18	9	24	26	15	8	12	13	11	4	1	5	1	1	1	0	10	6
ENST00000411630	-2.29846	904	0.536504	49	52	59	38	63	82	40	73	40	73	63	51	46	51	65	58	7	16	13	13	14	17	6	15	7	20	21	11	12	2	9	15	16	14	25	8	16	30	13	23	4	16	11	9	12	21
ENST00000444958	-0.789708	709	0.444288	59	38	43	40	54	37	17	61	39	44	31	31	28	50	54	82	22	11	13	13	14	13	4	7	8	16	7	11	6	10	12	12	13	11	18	12	13	6	4	14	2	6	6	3	9	15
ENST00000451368	-0.296964	611	0.489362	59	27	52	39	43	25	33	25	44	49	52	27	30	25	36	44	19	8	12	20	10	2	3	12	15	15	11	10	8	6	7	18	11	8	16	8	11	4	8	2	2	17	13	1	7	4
ENST00000451264	-0.00728632	508	0.568898	36	25	42	19	39	47	29	30	32	45	49	18	15	27	24	30	11	7	11	7	9	5	3	8	11	12	14	5	2	6	2	8	8	12	14	5	13	15	10	9	1	11	13	4	1	11
ENST00000630762	-0.330148	751	0.443409	92	29	85	50	58	33	6	47	76	35	48	30	30	47	50	34	36	10	31	15	14	7	0	8	35	17	23	10	9	15	13	13	10	8	22	18	13	7	1	12	3	0	2	1	6	13
ENST00000420870	-2.67693	581	0.509466	59	31	54	26	45	41	14	43	50	42	41	19	15	30	43	27	20	12	19	8	13	10	0	8	19	15	13	7	5	7	7	7	8	8	17	12	15	8	6	11	3	6	4	1	3	12
ENST00000439246	3.22199	3139	0.517044	226	198	248	132	295	274	35	282	180	202	221	134	104	212	232	163	78	44	70	33	80	60	9	49	68	67	75	38	22	35	45	30	63	91	92	49	83	82	7	102	9	8	13	5	37	90
ENST00000445429	-3.15613	532	0.484962	60	32	57	26	48	32	6	33	52	33	36	17	15	22	39	23	21	12	19	8	13	11	0	8	20	16	15	6	5	7	8	6	8	10	19	11	19	5	2	6	3	0	2	1	3	6
ENST00000457661	-1.89352	738	0.5271	61	41	59	36	61	59	18	56	55	55	53	32	20	38	65	28	17	13	19	12	12	15	2	12	17	24	12	6	6	9	15	6	11	11	24	15	20	12	8	19	4	6	6	2	6	12
ENST00000608505	4.28889	904	0.481195	81	49	78	50	82	76	8	69	66	59	36	39	30	51	77	52	23	14	28	15	16	21	2	10	24	26	14	14	10	11	19	10	14	17	30	21	30	20	1	25	4	1	2	1	7	14
ENST00000430620	-3.81369	709	0.48237	73	37	67	39	62	53	9	49	59	46	33	31	23	36	60	31	20	12	27	13	10	15	2	10	23	24	11	9	7	10	14	8	11	10	25	16	22	15	2	14	4	1	3	1	6	7
ENST00000429532	-5.96299	702	0.490028	73	39	69	38	64	51	11	44	61	48	37	28	22	32	56	28	20	12	27	13	12	15	2	10	23	25	12	9	7	9	14	8	11	11	26	16	22	13	3	13	5	1	4	1	5	6
ENST00000614028	-2.76544	913	0.498357	85	51	80	47	75	64	14	63	77	57	63	42	27	44	81	42	27	14	29	14	16	19	2	14	28	26	17	9	8	11	17	11	14	14	27	20	23	18	3	20	5	1	6	2	6	9
ENST00000630589	2.84364	895	0.530726	66	49	77	41	81	71	21	67	63	67	61	43	23	53	75	36	19	14	22	11	16	17	2	14	19	29	20	9	6	11	17	7	13	15	34	19	27	15	8	21	4	5	8	3	5	13
ENST00000366441	-0.334231	895	0.52067	76	44	78	36	62	50	25	66	71	66	78	48	26	42	82	44	34	10	20	12	14	11	3	16	27	20	19	12	7	13	8	8	8	13	24	16	16	12	5	17	7	8	7	3	4	13
ENST00000594579	3.73293	670	0.404478	72	47	44	56	56	34	15	40	36	34	25	31	56	30	41	52	23	18	15	15	14	11	6	16	13	11	8	12	23	7	9	17	14	11	15	16	18	9	2	5	4	4	4	3	7	7
ENST00000544869	3.98998	546	0.52381	35	27	47	20	50	25	2	46	34	44	50	35	11	26	64	29	12	9	11	3	12	3	1	11	8	13	11	15	3	5	9	3	7	13	23	7	14	4	1	6	1	0	1	0	5	9
ENST00000424349	-1.73517	3792	0.429061	354	194	238	249	278	180	90	242	183	222	201	231	221	194	307	407	134	60	72	88	75	41	13	65	49	64	47	78	59	43	63	84	74	53	79	71	57	44	21	58	14	23	32	21	39	46
ENST00000417835	-2.26644	1630	0.458896	184	84	104	103	130	72	57	88	100	107	114	80	62	84	125	135	80	34	32	37	34	19	8	23	25	33	22	24	15	20	32	36	44	17	33	36	29	15	10	18	14	9	26	8	20	19
ENST00000426200	-2.29436	1874	0.484525	196	96	124	109	144	112	75	103	117	131	143	82	68	96	130	147	79	38	40	39	35	25	9	27	28	34	38	24	17	22	33	37	47	23	36	38	37	28	22	25	13	23	30	9	23	23
ENST00000440079	-2.00721	1527	0.480681	161	80	90	87	116	81	68	93	84	114	101	77	58	83	116	117	62	33	34	32	30	20	12	18	20	30	17	23	14	15	27	31	42	16	30	27	26	15	17	23	8	21	24	15	17	21
ENST00000558269	5.15105	571	0.499124	51	31	51	33	49	34	10	42	49	33	43	24	17	36	46	21	15	7	15	14	10	8	4	9	14	14	14	9	3	13	12	5	7	13	19	10	17	7	3	7	1	1	5	3	4	9
ENST00000593041	-0.343213	404	0.514851	26	13	37	26	27	22	4	29	36	32	41	17	13	15	44	21	6	5	9	5	3	7	0	3	13	9	14	1	4	4	14	4	3	5	12	7	6	2	2	12	0	0	2	2	4	4
ENST00000422700	2.98233	1831	0.42272	164	109	119	120	136	111	14	164	100	84	82	83	111	121	134	178	62	26	36	40	35	30	3	41	31	31	24	33	29	30	29	32	33	38	34	31	39	26	3	43	4	4	5	1	29	38
ENST00000436112	3.43811	512	0.396484	71	21	40	47	36	26	3	33	39	18	24	24	34	32	38	25	26	9	15	20	7	5	2	7	16	6	9	9	16	11	12	8	14	5	11	6	11	10	0	5	0	1	1	1	10	5
ENST00000447481	3.77932	745	0.445638	58	36	68	43	52	48	2	71	58	33	33	35	36	56	56	59	13	10	24	11	13	8	0	15	23	12	14	19	6	8	14	15	13	8	21	10	10	17	1	20	0	1	0	1	13	16
ENST00000606540	-3.3808	1585	0.625237	76	68	128	49	105	175	76	111	110	141	199	74	31	82	121	38	24	13	26	12	17	16	16	19	25	28	57	18	6	11	22	10	14	25	50	16	35	72	31	37	10	25	29	12	8	37
ENST00000567091	-1.48585	730	0.656164	16	42	61	13	60	93	32	60	47	75	79	33	10	35	62	11	3	6	5	2	10	16	7	9	15	18	18	10	2	3	7	1	5	23	27	4	28	28	11	26	9	7	13	3	5	17
ENST00000632484	-0.00474741	3021	0.395233	300	116	248	213	200	116	21	192	195	121	175	174	182	176	221	370	110	44	76	69	49	20	7	40	83	49	62	54	45	32	61	75	63	22	62	53	51	22	3	40	4	6	4	7	16	47
ENST00000548691	3.00444	554	0.438628	57	32	35	39	47	37	8	41	30	22	26	32	29	42	41	35	19	7	14	17	8	10	1	13	9	9	7	10	10	9	12	8	15	11	11	10	18	7	2	10	1	2	2	3	8	12
ENST00000636210	2.88343	1973	0.397871	172	84	122	166	148	90	27	112	112	98	88	110	113	105	171	254	73	21	33	44	31	17	9	27	35	34	16	37	34	24	50	58	24	33	45	46	40	19	5	26	5	7	8	7	17	29
ENST00000624339	2.81958	3448	0.540313	158	185	263	152	300	346	62	269	204	213	304	165	96	233	256	241	40	41	45	32	65	65	7	48	70	48	95	50	27	39	40	46	47	82	114	57	103	115	32	96	13	27	15	7	25	92
ENST00000426643	-1.05592	610	0.421311	76	45	54	35	60	29	7	42	46	27	23	23	28	37	34	43	29	14	20	13	20	9	3	13	19	16	7	12	10	6	10	9	17	18	15	10	11	5	2	11	1	3	1	2	9	12
ENST00000422683	3.17977	638	0.449843	65	40	40	39	51	37	4	47	39	34	42	33	30	28	62	46	30	13	10	11	19	11	2	8	10	8	15	7	6	7	13	13	11	14	9	17	12	7	1	17	0	0	0	4	8	9
ENST00000416066	3.41259	474	0.392405	59	27	35	29	29	27	1	32	34	12	23	28	29	23	37	48	23	14	11	10	6	12	1	8	13	4	11	7	6	6	6	11	11	4	8	6	9	6	0	12	0	0	1	0	4	4
ENST00000622010	-1.28107	586	0.469283	31	31	32	32	44	40	10	57	32	24	30	38	20	56	51	57	9	7	8	7	10	6	2	13	6	8	6	12	3	7	9	13	4	12	11	16	9	13	1	17	2	2	3	3	8	21
ENST00000442130	-0.459693	557	0.540395	47	39	40	20	37	49	39	36	38	47	37	18	25	25	24	35	14	11	15	7	11	14	6	8	16	6	12	6	6	3	4	7	15	12	8	2	19	7	15	8	9	18	8	4	7	11
ENST00000566976	-0.979611	1625	0.353846	230	79	121	139	98	52	3	99	110	48	74	91	131	73	125	151	92	38	45	55	33	13	1	32	45	17	26	33	39	16	42	42	32	11	34	21	18	17	1	16	2	0	0	1	26	15
ENST00000376609	3.56819	2100	0.521905	115	113	154	89	171	215	19	205	127	121	136	102	58	160	177	137	40	21	33	21	52	30	4	27	35	37	49	33	16	23	24	26	25	54	64	28	51	72	9	83	5	3	4	7	11	65
ENST00000602621	3.42664	2232	0.432796	187	123	188	143	169	126	10	169	163	93	122	114	123	132	172	197	58	27	59	43	52	22	2	47	64	32	54	38	28	34	41	40	33	42	52	42	45	36	2	43	3	1	1	5	21	37
ENST00000602934	-0.775875	2464	0.415179	264	140	205	169	189	129	18	181	165	100	119	122	161	147	164	190	102	48	61	52	56	32	4	48	65	44	46	50	41	29	50	49	54	33	60	42	52	37	4	36	1	8	4	5	51	40
ENST00000430094	-1.23662	628	0.47293	44	33	66	36	50	43	11	44	50	36	29	34	35	36	43	37	9	11	20	4	13	10	3	7	23	17	14	12	9	6	15	6	14	6	18	12	17	16	3	7	1	5	1	4	9	12
ENST00000452097	3.06362	4158	0.596681	148	207	289	137	303	422	155	367	255	323	420	235	75	295	370	156	39	36	49	24	53	71	29	54	59	85	111	34	15	36	62	24	37	88	121	57	109	122	56	135	33	40	50	32	24	133
ENST00000532530	-0.896997	347	0.412104	35	19	29	31	31	13	2	20	30	15	15	17	19	18	31	21	14	6	5	10	9	4	0	6	13	5	5	6	9	4	10	8	5	6	11	8	5	3	0	5	1	1	0	0	2	4
ENST00000577297	-0.741428	689	0.50508	47	52	45	31	74	48	15	62	33	40	45	31	22	59	43	41	19	9	10	8	15	14	5	18	6	15	11	13	7	8	6	10	14	26	23	11	21	8	4	15	5	2	4	4	6	22
ENST00000498979	-0.526601	2486	0.478278	189	132	166	144	191	183	36	206	160	120	173	120	91	181	198	195	67	27	41	54	40	35	12	45	51	35	47	33	22	36	44	42	33	62	60	36	60	60	7	56	9	11	8	8	23	56
ENST00000578923	-0.544619	895	0.530726	51	40	61	36	66	74	15	88	59	50	78	45	11	79	78	63	15	5	18	13	12	11	4	13	15	16	20	10	1	13	13	9	8	23	25	10	23	24	3	24	5	4	3	3	4	25
ENST00000530002	-2.02132	764	0.53534	54	43	70	27	71	54	15	59	56	55	59	40	13	47	66	34	16	7	20	10	17	8	4	14	19	24	16	11	2	3	15	7	14	22	29	6	17	15	3	19	4	3	4	4	4	18
ENST00000454408	-2.57724	459	0.540305	29	23	44	19	35	46	11	33	40	35	27	21	11	21	40	23	8	4	11	6	4	12	3	4	10	16	11	7	3	2	8	5	6	10	14	5	16	18	4	8	4	5	1	1	2	9
ENST00000509057	-0.654289	556	0.476619	34	38	36	37	51	35	8	47	39	26	33	25	20	42	47	37	10	4	12	8	11	7	7	13	11	10	8	7	6	10	13	8	6	18	17	10	17	9	0	9	2	0	3	3	5	15
ENST00000592319	4.43346	375	0.501333	22	16	28	15	18	27	10	32	27	17	32	24	14	26	31	35	6	2	10	4	4	5	2	5	3	8	11	6	3	2	4	6	3	4	9	2	5	9	4	9	3	0	5	1	1	11
ENST00000512287	-0.770136	601	0.522463	53	30	55	28	42	41	18	45	50	46	46	26	20	29	49	22	20	7	15	11	12	5	5	8	18	11	17	9	7	7	8	6	11	9	18	4	13	9	8	11	5	7	4	2	6	14
ENST00000502041	-1.16424	2069	0.456259	178	103	173	130	142	107	44	135	156	113	143	103	107	105	156	173	70	21	48	39	37	17	16	33	62	33	47	30	31	30	27	42	37	29	48	28	40	22	10	35	6	13	14	11	21	30
ENST00000454230	-0.688246	538	0.503717	36	25	61	24	43	39	5	41	47	33	37	26	20	31	39	30	12	5	13	6	7	7	0	11	19	15	18	9	6	6	8	4	7	8	19	9	12	11	2	14	1	0	3	1	5	15
ENST00000428348	-2.27967	440	0.563636	25	25	36	17	42	38	9	32	27	33	49	18	10	24	33	21	5	9	5	5	6	6	4	9	6	11	14	5	3	4	5	5	7	10	19	6	15	10	3	10	1	6	1	1	2	5
ENST00000424109	-1.45323	428	0.560748	25	24	35	17	41	38	9	30	26	32	47	17	10	24	31	21	5	9	5	5	6	6	4	8	6	11	13	5	3	4	5	5	7	10	18	6	15	10	3	10	1	6	1	1	2	5
ENST00000447506	-0.12394	392	0.553571	20	19	40	13	36	42	4	33	29	32	26	15	8	22	31	21	3	6	6	4	5	7	0	7	13	14	9	4	1	3	4	5	6	7	21	2	16	12	3	11	1	2	1	0	5	4
ENST00000565271	-0.238432	1717	0.467676	175	87	135	93	108	106	34	129	114	100	123	89	94	84	133	112	75	28	36	36	24	26	8	29	40	24	41	30	22	20	28	23	29	17	45	17	28	29	11	38	4	14	7	9	25	30
ENST00000584078	-1.81769	374	0.449198	35	22	35	25	32	22	2	29	35	16	13	18	15	26	31	17	12	7	9	7	9	6	1	5	15	8	6	6	5	6	9	5	7	4	11	10	9	7	1	5	2	0	0	0	2	10
ENST00000612900	2.96227	1407	0.497512	94	65	106	71	101	99	25	112	87	81	118	77	55	92	113	110	32	14	31	16	22	19	6	18	36	19	31	20	16	15	17	23	23	24	32	22	30	27	6	36	3	7	8	7	10	39
ENST00000612269	-0.838409	540	0.498148	29	35	34	23	34	43	18	50	35	37	31	21	24	30	41	54	8	5	5	11	8	11	7	9	11	9	9	5	3	3	7	10	7	10	13	4	10	13	4	16	2	8	4	4	6	13
ENST00000602426	2.80592	454	0.314978	48	20	25	38	25	15	0	34	22	12	12	23	36	27	32	84	16	7	12	12	4	8	0	8	11	2	5	7	7	6	5	20	6	3	5	11	7	2	0	6	0	0	0	0	5	8
ENST00000422040	-1.18627	621	0.446055	70	33	59	42	46	36	7	36	52	26	47	27	36	30	39	34	30	9	17	13	10	17	2	4	18	12	22	7	15	7	9	11	12	10	14	10	17	10	0	9	2	1	3	1	4	8
ENST00000413096	3.9225	540	0.566667	31	41	55	21	83	56	15	27	23	60	27	14	11	24	27	24	11	8	7	5	13	20	2	6	11	33	8	3	3	6	7	5	9	30	33	11	35	8	8	5	2	5	8	0	1	7
ENST00000589518	-0.445897	393	0.628499	24	15	34	14	21	28	30	21	32	45	57	12	9	13	25	12	8	3	10	3	6	1	5	3	7	10	13	4	4	3	6	1	4	3	10	4	4	11	8	5	5	8	16	1	2	7
ENST00000457694	-2.10235	666	0.555556	35	34	57	29	54	69	29	40	49	54	43	32	18	35	48	39	9	5	17	4	9	13	4	8	11	18	20	8	1	7	12	9	9	13	20	12	25	19	10	15	6	12	7	4	9	7
ENST00000522715	-1.5384	692	0.501445	57	37	72	28	51	59	8	60	60	40	43	25	26	43	45	37	19	7	20	11	11	14	1	11	25	17	22	8	8	10	7	3	10	11	22	8	17	15	4	22	2	4	2	0	9	15
ENST00000517910	-1.14787	2770	0.567148	172	143	247	102	206	240	107	194	216	207	282	118	69	158	187	121	64	27	48	33	38	47	18	40	76	53	84	34	12	33	31	26	30	52	96	28	64	70	38	68	14	35	44	14	25	50
ENST00000522970	3.19621	605	0.4	56	28	35	54	42	34	10	35	40	28	22	31	35	31	54	69	25	7	7	17	9	9	3	7	13	5	8	9	13	9	20	11	8	9	11	14	14	7	3	10	1	4	2	3	4	8
ENST00000619334	-0.257934	591	0.538071	39	26	55	32	51	50	9	45	44	43	60	15	18	36	39	28	13	7	9	10	5	11	2	8	15	12	24	3	7	13	7	5	12	6	24	9	19	14	4	13	3	0	4	2	2	14
ENST00000553692	5.95575	425	0.538824	24	24	37	20	37	27	13	30	32	26	41	23	12	30	31	17	5	3	9	7	9	11	1	3	9	7	17	4	4	3	7	6	7	11	12	7	9	4	4	10	2	2	3	6	5	13
ENST00000609909	3.5311	2850	0.349825	278	125	195	257	151	76	13	186	181	88	132	170	244	137	231	385	97	34	50	97	44	20	5	56	63	28	48	56	81	28	63	85	38	26	43	44	24	15	3	34	2	2	3	6	39	27
ENST00000509496	3.10532	600	0.406667	45	34	43	48	39	20	10	41	35	31	32	35	50	25	49	62	16	7	9	13	14	9	2	9	11	12	9	10	15	7	9	17	12	8	10	9	8	3	2	7	3	1	3	3	9	6
ENST00000546353	-0.0309559	728	0.494505	63	49	51	39	70	70	15	55	44	48	34	24	25	43	50	47	18	9	19	16	13	16	2	18	18	16	9	8	9	7	10	13	23	22	16	9	27	21	8	14	4	4	5	2	6	20
ENST00000532992	-3.67973	540	0.427778	61	39	54	33	45	27	2	34	45	22	27	28	35	20	40	27	16	16	17	12	18	9	2	10	18	8	15	13	14	8	6	5	14	8	15	8	11	7	0	9	1	1	0	0	8	6
ENST00000532929	-0.239536	803	0.444583	82	49	70	51	72	58	5	56	55	35	44	32	44	49	46	54	19	19	25	18	21	14	3	11	22	15	18	15	16	16	10	9	23	12	24	13	25	15	0	18	2	2	1	0	12	11
ENST00000457339	-3.48791	2515	0.38171	292	152	181	212	169	100	22	155	202	85	115	111	173	109	196	240	94	48	63	87	58	39	9	46	76	27	40	38	52	37	62	61	45	40	49	35	39	16	5	40	10	3	1	8	34	23
ENST00000434443	-2.47536	786	0.433842	82	51	78	51	58	30	9	47	84	29	46	37	38	34	63	48	18	16	26	22	17	15	3	16	39	9	19	10	9	12	18	12	16	13	23	6	13	3	2	12	3	2	1	3	10	8
ENST00000445427	-1.22006	1133	0.515446	74	61	80	51	68	97	41	87	81	70	92	48	43	65	78	96	31	14	16	13	20	17	6	18	18	15	33	14	11	8	12	20	10	19	25	14	26	34	11	26	5	14	18	4	12	20
ENST00000455810	-1.24586	920	0.542391	58	46	57	38	50	86	43	77	61	67	79	35	29	57	64	72	25	13	12	8	14	10	7	15	13	16	22	5	8	8	9	13	9	13	17	11	19	31	11	25	5	14	20	4	9	17
ENST00000613651	-0.782423	850	0.465882	68	48	57	44	50	51	19	74	62	40	61	39	36	55	65	80	29	14	16	9	18	10	6	14	16	10	21	10	10	8	10	16	10	13	15	12	13	14	2	22	3	4	9	3	10	14
ENST00000449648	-1.47627	421	0.484561	32	26	31	21	26	39	7	33	38	19	26	16	14	20	35	37	11	6	6	9	6	11	1	8	7	5	10	9	4	5	7	5	4	9	10	3	12	12	2	13	1	1	5	0	6	5
ENST00000625147	3.3607	757	0.429326	79	43	49	52	46	49	11	53	68	23	40	35	30	44	66	68	31	17	14	17	11	15	5	12	18	6	16	9	15	15	8	14	11	12	14	9	17	14	3	15	2	2	4	3	4	11
ENST00000624930	3.98022	374	0.438503	27	13	29	28	20	24	3	18	28	7	37	27	21	21	30	40	10	3	7	7	3	7	0	3	6	4	11	8	5	2	12	9	4	3	9	4	7	7	2	8	1	0	1	1	5	1
ENST00000637474	2.83039	1985	0.459446	161	87	158	141	112	99	31	145	187	88	142	108	87	113	194	131	42	22	52	45	23	27	8	29	66	21	42	29	25	27	54	34	27	20	39	26	33	28	3	35	13	5	5	8	19	31
ENST00000509458	-1.45158	805	0.486957	46	51	60	37	66	55	13	74	53	39	50	42	30	63	60	65	10	15	10	11	16	12	3	20	21	13	11	15	7	9	13	8	13	12	27	14	20	16	3	16	4	2	5	2	11	25
ENST00000423283	-2.30666	435	0.462069	59	27	25	25	32	27	10	31	30	23	28	20	16	23	37	21	27	9	13	9	9	6	5	7	4	7	9	5	6	4	10	5	11	8	8	5	10	8	1	8	1	4	3	2	8	5
ENST00000582881	3.04018	1052	0.397338	74	42	77	91	73	58	6	68	70	34	56	52	66	71	74	139	27	7	20	20	15	12	4	11	30	10	23	14	14	20	16	41	15	15	22	21	19	16	0	23	0	0	0	5	10	16
ENST00000444936	3.45957	450	0.511111	26	22	26	28	40	30	10	34	24	29	30	33	13	33	49	22	11	4	4	6	6	8	3	5	7	8	6	5	6	6	11	5	8	9	10	13	9	9	1	11	3	2	3	2	3	10
ENST00000588711	-2.25016	560	0.525	29	34	42	29	52	46	19	43	37	36	35	26	17	43	38	33	5	7	10	7	13	10	4	7	13	16	8	5	8	7	4	10	10	12	20	10	15	11	8	12	4	3	8	4	2	16
ENST00000591008	2.95599	481	0.592516	20	26	41	14	37	39	23	29	41	33	58	25	4	30	34	26	5	5	7	3	9	9	4	4	12	9	15	5	1	3	6	4	6	5	19	7	13	9	9	8	3	5	9	6	1	12
ENST00000627173	3.32893	4113	0.42159	276	184	231	317	252	209	79	284	224	162	222	301	256	269	377	469	84	46	59	87	66	44	20	54	67	43	55	66	80	49	92	96	50	56	65	81	72	54	18	65	17	13	18	31	30	70
ENST00000513220	3.5705	3526	0.4135	373	210	279	251	294	189	24	232	221	150	178	169	224	191	237	303	131	70	90	82	98	47	8	56	89	61	70	59	69	34	59	89	75	62	88	69	76	37	7	69	7	2	6	9	41	63
ENST00000431407	2.90164	652	0.46319	37	37	49	48	62	43	7	38	43	29	38	41	28	41	58	52	7	7	12	11	12	13	4	8	13	13	11	12	8	6	18	16	8	19	19	16	16	13	2	12	1	2	2	2	5	11
ENST00000635489	-3.29228	765	0.381699	77	45	50	55	47	37	10	51	46	22	33	45	57	40	54	95	32	13	19	13	10	13	4	18	18	3	12	17	9	5	18	23	12	2	15	18	14	10	3	10	3	2	1	4	15	7
ENST00000447858	-0.0474616	938	0.426439	84	42	87	64	64	39	6	61	80	36	59	54	49	52	78	82	26	12	31	15	18	8	2	14	29	15	21	21	13	13	15	23	20	7	22	15	14	10	1	14	2	1	2	1	14	10
ENST00000322353	-0.577215	558	0.598566	48	19	38	16	27	41	37	38	34	52	80	25	13	31	35	23	25	7	12	3	6	4	5	4	9	11	13	5	3	2	6	5	7	5	10	5	7	10	10	14	4	10	19	4	3	13
ENST00000450531	-0.994244	563	0.548845	33	21	57	25	38	33	15	39	49	42	71	22	16	29	41	31	9	6	11	6	6	4	3	8	18	13	20	6	2	7	8	8	7	6	19	6	13	8	2	10	2	7	5	1	4	10
ENST00000558258	4.74979	396	0.401515	52	18	31	32	28	16	1	32	32	16	24	9	21	26	26	31	24	4	13	11	6	6	1	5	15	5	7	4	10	6	9	7	9	7	4	8	4	2	0	10	0	1	0	0	5	6
ENST00000439872	-0.293879	487	0.521561	50	34	51	20	42	36	12	25	51	24	47	16	11	21	29	17	16	10	17	7	11	11	5	7	18	5	23	5	1	8	10	1	8	12	15	7	12	13	4	7	5	4	2	1	3	6
ENST00000597973	-1.58697	1045	0.579904	63	71	73	38	83	110	59	76	76	81	80	41	24	65	66	38	18	21	15	9	15	26	20	10	21	19	21	12	5	7	15	11	15	29	25	14	34	34	15	27	13	18	19	9	6	28
ENST00000504935	3.07514	704	0.582386	42	34	55	25	58	76	29	48	44	56	69	29	12	45	45	36	12	10	15	5	10	11	5	8	16	18	16	5	4	11	5	5	15	12	22	9	19	32	6	19	3	5	14	7	2	14
ENST00000591832	-0.600553	565	0.552212	40	29	39	24	43	65	27	34	31	40	47	24	17	36	29	39	7	8	16	9	5	16	4	4	11	13	8	7	4	6	11	3	15	11	11	6	18	21	12	13	2	12	8	5	4	13
ENST00000581725	-0.197441	1902	0.515773	172	165	145	76	195	149	64	115	116	124	130	87	74	85	119	85	53	40	54	25	67	55	18	25	35	43	46	21	23	19	21	13	49	87	42	17	70	33	21	25	13	15	21	15	19	30
ENST00000578278	4.4111	695	0.479137	48	32	53	35	48	41	10	64	42	44	46	38	31	46	61	55	19	3	15	11	14	5	0	13	12	13	14	14	6	6	7	16	8	15	17	8	12	8	5	16	4	3	2	1	9	18
ENST00000581571	-2.19602	1748	0.481121	138	76	144	88	126	105	29	147	108	101	123	102	75	125	137	123	43	19	50	26	26	19	3	28	38	35	42	29	19	20	20	29	27	34	40	25	41	23	9	32	9	5	10	5	17	42
ENST00000578497	-2.19777	545	0.53211	30	24	49	22	48	43	11	49	29	39	42	28	17	45	37	31	4	5	14	7	6	8	2	8	9	19	17	4	6	6	6	4	11	15	13	9	17	10	5	11	3	0	4	4	4	17
ENST00000583316	-1.60155	582	0.536082	34	25	53	23	51	43	16	51	30	44	46	30	19	49	36	31	4	6	17	7	6	9	2	8	7	21	20	5	6	7	6	4	13	15	14	9	19	9	6	9	5	1	7	3	5	17
ENST00000579012	3.41397	605	0.557025	29	30	60	21	46	42	23	39	42	49	62	33	23	29	41	35	8	6	12	3	10	12	4	4	13	20	24	3	3	6	5	7	8	12	21	5	17	8	8	9	3	3	7	10	8	5
ENST00000508959	3.48111	1176	0.562075	68	59	96	47	104	124	27	94	70	90	102	50	29	76	86	53	23	12	21	11	20	16	3	20	20	30	30	16	5	13	20	9	12	24	46	22	38	42	10	34	4	8	12	3	14	30
ENST00000456469	-0.710987	408	0.556373	24	31	30	16	43	52	8	31	26	17	33	16	8	34	22	16	6	5	9	4	10	13	5	3	9	6	11	4	0	7	6	3	12	14	11	6	15	19	2	16	1	3	3	1	6	12
ENST00000531710	3.51984	334	0.473054	33	19	21	27	27	22	10	28	22	23	19	7	19	23	21	12	12	4	5	11	6	6	2	5	6	8	4	3	9	4	9	5	7	7	10	3	6	6	2	8	3	4	3	0	5	11
ENST00000505930	4.10488	469	0.449893	35	16	32	29	34	30	6	38	23	22	29	28	19	41	35	51	15	5	7	8	4	6	1	5	10	9	9	4	6	8	3	12	7	6	15	6	9	7	3	11	0	1	3	2	5	9
ENST00000512043	3.85764	1143	0.418198	103	83	85	96	106	61	2	89	83	47	55	35	76	67	77	77	25	27	24	26	33	23	1	26	29	21	19	16	29	19	23	25	30	20	30	26	23	12	1	25	1	0	1	0	20	21
ENST00000460754	2.94194	2567	0.423062	161	123	162	183	181	139	26	193	133	118	122	174	154	158	237	302	52	25	39	45	47	35	8	33	47	36	36	43	42	33	52	56	31	42	60	48	49	31	8	51	5	5	4	12	30	35
ENST00000597755	3.55308	1496	0.367647	141	73	93	132	90	58	12	101	100	53	63	73	108	77	121	200	46	23	31	41	30	16	2	25	39	18	16	20	28	15	38	51	26	13	24	27	23	13	2	20	3	3	3	3	23	13
ENST00000521471	-1.54552	847	0.515939	52	52	77	38	77	56	14	66	67	48	66	43	22	57	67	44	15	12	19	6	20	13	5	14	27	19	22	9	4	9	14	11	12	21	30	14	22	15	4	15	4	2	5	3	6	19
ENST00000518357	-0.417926	725	0.522759	42	48	69	31	69	49	12	49	63	38	59	40	15	44	60	36	13	11	16	2	17	13	5	13	26	16	18	9	3	6	13	8	9	21	25	14	21	14	2	12	3	2	4	3	2	12
ENST00000623901	-1.97234	711	0.42616	75	38	49	58	48	32	14	40	59	34	37	39	39	30	68	50	30	14	12	18	19	6	4	9	14	10	11	14	15	7	23	13	9	9	18	12	12	9	3	8	6	5	2	1	4	5
ENST00000589187	-0.987421	568	0.461268	46	30	37	44	39	29	14	36	43	31	40	30	29	27	53	39	15	11	8	12	15	5	4	6	12	7	10	8	12	7	16	8	8	8	14	9	11	8	1	9	3	5	4	2	3	5
ENST00000622963	-2.09172	753	0.444887	73	40	54	56	62	34	16	47	41	42	49	43	47	43	56	49	26	16	13	18	16	7	4	13	17	10	14	13	17	10	14	15	20	11	18	13	18	7	3	6	3	6	4	3	11	9
ENST00000624128	-4.34075	672	0.489583	77	38	48	33	51	37	23	38	43	45	56	35	25	29	52	41	31	15	15	16	15	10	3	9	13	11	16	8	6	9	10	8	17	12	15	7	13	8	6	10	6	6	7	4	5	8
ENST00000587692	-0.76984	1029	0.51312	90	48	78	48	59	53	50	58	79	78	89	61	36	41	90	70	33	17	20	20	17	11	9	11	22	15	22	19	8	14	14	12	13	16	19	11	19	9	12	13	13	12	17	8	5	9
ENST00000435947	-1.61463	696	0.497126	70	30	50	28	31	31	38	38	56	53	53	46	22	24	66	59	30	12	17	11	10	6	7	7	11	10	14	15	4	4	10	10	7	7	9	8	10	3	9	9	10	7	13	8	2	5
ENST00000624295	-4.20892	632	0.425633	80	30	43	36	32	20	23	34	51	33	35	40	25	26	59	64	35	13	14	18	12	4	5	9	11	11	10	11	7	4	13	12	8	4	13	7	8	3	3	6	10	5	3	5	4	3
ENST00000623910	-2.94866	631	0.442155	80	30	41	35	30	22	26	34	51	36	41	38	25	24	58	59	36	13	14	17	11	6	5	8	10	11	10	10	7	3	13	12	7	5	11	7	9	3	3	7	10	5	6	5	3	3
ENST00000428833	-2.91889	641	0.474259	77	31	38	31	31	29	32	36	47	44	49	35	22	24	56	58	36	15	13	13	12	7	5	7	9	8	12	9	6	4	10	11	7	7	10	7	10	3	7	9	10	7	10	5	2	5
ENST00000453754	-4.38121	401	0.521197	39	22	25	16	24	19	23	23	30	32	32	25	9	15	40	26	19	9	7	4	7	4	6	5	5	5	7	8	3	2	6	5	5	7	6	6	10	1	5	3	4	4	10	5	1	4
ENST00000420199	3.43744	1002	0.471058	99	46	72	51	47	38	49	53	80	67	69	68	42	36	94	90	42	17	19	21	16	8	9	13	17	18	16	21	8	9	18	16	9	11	15	12	13	3	10	12	15	9	15	10	6	5
ENST00000414002	-3.47461	430	0.434884	51	23	31	24	25	11	16	26	36	23	21	28	17	20	41	36	23	10	8	10	10	2	5	6	9	9	4	9	6	3	9	6	5	4	10	6	8	1	0	2	6	4	2	4	2	2
ENST00000623001	-3.17771	598	0.449833	69	28	44	30	29	20	24	33	50	34	38	40	23	24	57	54	29	12	15	13	11	4	5	8	10	11	10	13	6	3	11	10	7	4	12	6	8	3	3	6	10	5	4	5	3	3
ENST00000425170	3.94393	489	0.394683	50	26	36	31	27	13	12	27	39	22	20	33	28	18	45	61	19	10	6	15	10	4	3	9	8	10	7	11	6	5	10	10	4	5	11	7	5	2	2	4	5	5	0	2	4	1
ENST00000564076	3.20215	572	0.486014	40	34	32	38	44	44	12	49	38	31	31	28	22	39	54	35	12	9	10	9	12	8	2	12	5	14	7	6	8	10	12	8	7	10	11	16	12	16	5	11	2	4	3	3	8	10
ENST00000521623	-0.62468	379	0.474934	38	31	31	18	37	31	7	28	29	19	16	13	15	22	22	21	14	12	9	3	11	10	0	10	13	7	6	5	3	4	6	5	10	7	10	9	13	8	4	6	0	4	2	1	6	4
ENST00000590579	-4.71662	326	0.493865	27	15	26	20	19	14	6	28	30	21	31	12	13	16	31	16	9	1	12	5	6	6	0	3	7	6	10	3	3	7	8	2	5	1	6	6	2	0	3	9	1	2	3	0	6	3
ENST00000587920	-3.91809	385	0.511688	29	16	29	23	21	19	8	36	35	25	39	14	13	24	36	17	8	1	14	6	5	6	0	5	7	8	11	3	3	9	9	2	6	3	6	6	2	0	5	12	1	1	4	2	7	6
ENST00000590613	-1.29748	413	0.53753	29	21	31	21	28	29	14	36	32	34	34	15	14	23	35	16	8	2	14	5	6	9	1	5	9	9	9	4	4	7	8	2	7	5	9	7	5	6	7	11	0	10	4	0	7	6
ENST00000593218	3.11817	784	0.542092	41	35	48	37	47	59	25	71	48	50	83	41	24	59	66	49	13	5	14	9	8	12	6	9	10	9	20	9	3	11	11	12	8	15	15	9	13	13	9	24	4	5	11	5	7	21
ENST00000637947	3.49912	811	0.431566	87	58	57	76	82	44	5	43	63	30	52	31	47	42	61	32	32	17	19	19	28	17	1	12	21	11	18	7	23	14	30	9	25	19	14	23	15	10	2	17	0	1	3	1	7	15
ENST00000636084	2.84364	1348	0.423591	132	93	99	117	116	71	7	87	108	49	74	59	86	68	109	72	52	25	29	25	40	21	3	29	36	18	23	22	33	22	46	16	30	24	29	33	24	20	1	26	1	0	3	3	18	25
ENST00000584758	4.25278	1567	0.499681	76	76	128	90	126	128	21	135	108	85	104	76	59	121	120	113	24	13	22	17	28	23	4	21	41	29	36	22	16	24	23	27	17	37	46	26	37	41	6	44	7	6	3	5	11	40
ENST00000594590	-1.04813	599	0.601002	26	38	38	21	57	91	16	45	31	42	53	24	9	39	42	26	10	7	7	2	17	12	2	6	9	10	10	9	3	5	9	4	6	22	18	11	21	42	8	20	1	5	8	2	3	16
ENST00000456715	-0.591401	442	0.298643	58	23	25	41	32	6	1	31	25	8	8	21	33	33	28	68	24	8	12	13	10	2	0	11	12	3	3	7	10	5	6	20	10	6	7	9	1	1	0	4	0	1	0	0	3	6
ENST00000618734	3.60878	544	0.386029	61	26	38	43	41	29	2	43	25	21	21	28	42	38	34	51	17	9	12	23	11	5	2	8	13	8	9	8	9	9	12	13	16	5	10	9	13	7	0	9	1	0	1	0	9	14
ENST00000450077	3.40505	528	0.465909	46	33	35	29	45	32	12	40	31	31	29	25	21	33	41	44	17	9	8	12	11	6	2	14	9	11	9	6	3	6	10	10	10	12	13	10	9	11	1	11	2	3	3	4	6	13
ENST00000518035	2.84894	1502	0.462716	118	83	116	89	128	92	12	114	100	79	83	87	61	92	137	110	36	17	33	31	33	19	4	27	35	29	25	27	20	21	27	21	28	39	35	26	32	25	3	32	4	1	5	2	14	30
ENST00000517725	3.94772	259	0.505792	8	14	22	13	19	15	2	27	22	18	16	11	8	17	26	20	1	0	7	0	3	2	1	8	9	5	4	4	2	4	2	5	1	6	6	6	4	5	0	6	0	0	2	0	2	6
ENST00000517689	3.41912	792	0.463384	60	38	61	40	55	49	8	81	58	44	40	32	25	62	65	73	18	7	26	9	12	6	2	18	24	14	15	8	5	12	11	11	11	19	16	9	14	11	3	21	1	1	5	1	6	21
ENST00000471222	-1.20793	335	0.423881	31	22	24	24	23	13	4	22	33	14	21	12	15	13	30	33	8	5	8	10	9	5	1	7	10	4	5	5	5	4	8	7	3	8	4	8	5	3	1	4	2	0	2	0	2	2
ENST00000398832	-1.17135	1599	0.509068	102	83	99	98	96	109	93	115	93	124	121	63	92	97	87	126	32	13	22	34	26	16	15	26	25	26	31	17	40	15	22	21	12	31	36	17	25	34	24	26	12	30	39	12	17	40
ENST00000623905	3.82806	1129	0.701506	3	49	106	23	109	135	72	74	65	127	186	23	4	80	36	36	1	1	1	0	6	1	21	21	61	9	35	1	0	4	14	5	1	26	73	9	51	49	16	19	3	22	46	1	0	43
ENST00000542265	-2.2182	854	0.567916	39	39	67	33	58	57	41	69	59	81	78	41	22	48	73	48	9	8	14	8	13	9	7	10	14	22	21	10	4	7	12	10	10	19	16	13	12	14	11	20	10	8	14	9	7	21
ENST00000542314	-0.872042	707	0.550212	49	46	57	29	64	71	15	54	53	48	59	24	15	39	53	30	19	6	14	10	13	19	5	8	9	23	19	6	3	14	7	5	14	21	17	12	23	24	6	18	4	2	7	2	6	11
ENST00000535200	-1.58598	1170	0.546154	62	62	106	50	95	82	40	83	88	86	104	60	35	70	89	57	18	12	21	11	25	12	8	17	33	26	32	15	9	13	14	14	15	30	32	18	20	23	13	26	10	6	15	9	10	26
ENST00000617969	-0.555109	520	0.615385	23	20	31	20	24	75	20	45	36	34	68	18	11	35	37	22	6	2	9	6	3	9	3	5	6	8	16	1	3	8	5	4	2	10	8	4	9	32	10	24	4	2	12	2	6	13
ENST00000423580	-0.160744	875	0.449143	120	52	70	56	65	50	19	54	78	41	46	39	35	46	68	35	54	16	29	21	19	13	5	15	31	14	11	14	11	16	18	11	21	8	24	12	16	10	7	16	7	4	6	2	10	13
ENST00000538640	4.37461	429	0.431235	54	28	28	24	30	32	7	32	23	20	17	24	27	21	32	29	19	8	17	9	6	5	5	12	9	6	4	9	9	1	10	4	12	7	6	5	9	12	1	10	2	1	0	4	5	8
ENST00000626826	3.00105	205012	0.378061	18285	9028	13529	17526	13220	8962	1014	14587	11867	7086	9317	11454	14997	12707	15863	25569	6526	2638	3831	5289	3574	1945	292	3217	4481	2330	3039	3679	4369	2806	4110	6241	3439	2370	3455	3956	3284	2139	235	3304	238	188	225	363	2801	3010
ENST00000507770	2.93513	612	0.375817	72	30	48	36	43	14	4	37	33	24	30	44	38	31	48	79	36	7	13	16	15	2	1	12	12	10	12	14	8	8	8	12	7	12	15	9	4	3	1	6	2	0	1	1	9	5
ENST00000524499	-0.0790591	1264	0.628956	46	56	93	33	74	151	101	86	79	123	111	70	30	82	78	50	12	8	19	7	15	16	9	16	16	28	32	17	4	12	9	8	8	25	31	10	27	45	50	29	14	37	36	14	11	30
ENST00000575722	4.69693	1256	0.559713	76	44	78	50	63	103	90	84	72	119	100	71	37	75	93	100	23	12	24	17	15	8	9	12	25	19	18	16	7	9	10	24	15	12	26	10	16	37	25	25	11	33	27	19	9	20
ENST00000583511	-0.698254	393	0.661578	13	7	32	9	16	42	38	21	29	48	41	25	3	20	31	17	0	2	11	0	0	1	4	2	12	6	8	6	0	3	2	4	4	1	11	0	6	18	11	7	3	15	10	10	1	6
ENST00000591091	6.46308	1712	0.577687	82	95	145	59	150	176	40	144	106	124	169	80	44	114	125	58	33	18	23	8	22	34	13	26	37	41	48	19	9	28	13	9	20	41	68	21	65	53	8	50	8	13	11	8	19	43
ENST00000551421	-2.56526	451	0.472284	32	22	41	20	26	28	11	38	36	25	23	25	21	29	33	40	11	5	11	5	10	6	0	5	17	7	8	9	5	4	7	4	4	6	12	4	9	8	3	8	0	3	4	4	6	10
ENST00000547492	-1.22614	759	0.397892	78	34	60	54	51	33	11	48	54	32	32	41	43	44	56	87	27	9	23	19	20	10	0	4	24	8	12	16	13	8	14	19	9	8	18	16	12	9	2	10	0	4	4	3	10	10
ENST00000546580	-2.84697	571	0.490368	40	27	56	23	36	29	17	38	51	33	40	36	18	31	47	48	12	5	17	6	16	8	2	1	22	8	15	11	3	4	8	8	7	6	18	5	8	8	5	8	1	4	7	5	5	8
ENST00000521989	-2.0358	510	0.503922	33	29	29	30	37	40	8	46	36	31	37	22	16	30	52	33	9	5	7	12	10	8	1	10	14	7	7	1	5	6	14	5	8	10	11	8	12	10	2	16	1	3	3	1	4	11
ENST00000625027	5.09251	441	0.487528	36	27	36	19	44	30	8	39	22	27	22	23	16	37	28	26	11	9	10	6	12	8	2	5	8	11	8	9	6	7	4	2	13	7	18	6	11	7	1	11	1	1	0	6	5	13
ENST00000608266	-1.69168	535	0.620561	28	21	34	13	21	46	47	42	29	55	62	30	18	34	33	21	10	7	8	3	4	7	3	7	4	12	12	6	3	3	3	4	3	2	11	5	5	13	15	13	6	15	13	13	5	10
ENST00000535133	-2.69199	493	0.610548	21	25	34	19	39	56	20	47	34	39	45	20	5	42	39	7	5	5	4	7	9	7	4	5	10	9	12	3	1	7	9	2	6	11	16	6	12	17	8	19	4	4	8	4	4	24
ENST00000622953	-1.04134	1884	0.582272	103	93	160	66	152	208	41	146	133	138	198	80	34	109	150	72	31	18	41	13	30	29	12	22	37	46	58	19	10	17	28	11	27	38	58	29	60	73	19	56	8	8	22	3	10	44
ENST00000425712	-0.441601	661	0.487141	46	30	60	43	50	30	18	35	60	31	57	40	22	43	53	42	10	6	17	13	9	7	7	7	18	9	21	12	5	8	22	8	8	10	17	15	11	6	5	7	4	1	5	8	3	13
ENST00000447933	-0.996294	766	0.535248	41	33	63	44	63	60	20	52	58	45	65	46	19	57	66	33	9	5	14	13	8	11	10	4	17	10	23	13	6	13	19	6	7	14	26	16	18	17	5	20	4	4	4	8	2	21
ENST00000458645	-1.3017	738	0.50542	48	52	52	38	61	59	28	53	53	49	40	30	28	41	52	53	17	7	7	16	12	11	13	16	18	11	15	8	7	5	12	14	6	20	25	10	17	21	5	16	7	10	6	5	4	15
ENST00000418309	-0.39179	640	0.535937	30	34	40	34	53	58	24	54	35	50	41	28	21	47	48	42	10	4	6	10	6	8	9	11	13	9	10	8	2	8	10	14	3	17	20	13	16	19	6	17	6	9	4	5	4	19
ENST00000333319	-0.172265	2292	0.530105	123	92	130	96	113	195	116	189	112	179	169	142	93	147	187	208	41	25	30	26	24	20	13	35	27	37	40	26	15	15	30	36	19	25	49	20	36	64	37	58	14	46	26	30	18	51
ENST00000435354	-0.629825	545	0.572477	17	21	31	13	27	56	29	63	26	44	36	31	12	53	41	44	4	4	7	2	4	4	4	9	9	10	7	5	2	3	3	5	1	10	13	3	10	19	5	22	3	10	10	6	2	28
ENST00000452788	-1.25438	366	0.431694	30	21	26	35	31	21	1	35	28	19	14	8	23	27	28	18	10	6	6	8	8	6	0	7	11	8	5	2	13	8	7	7	7	8	9	7	9	6	0	5	0	1	0	0	6	14
ENST00000608444	-0.350596	833	0.388956	108	42	54	70	62	30	6	56	44	45	45	36	61	37	64	72	45	16	16	31	21	4	3	14	11	19	13	11	15	8	25	22	14	16	17	15	12	9	0	9	0	2	2	2	10	8
ENST00000621900	-0.76199	632	0.460443	59	36	45	45	55	33	10	49	37	45	44	18	35	33	45	42	19	11	12	17	18	4	3	11	11	18	12	4	11	11	10	13	10	16	18	11	12	8	0	13	0	3	4	3	8	8
ENST00000598280	2.96929	601	0.53411	55	36	59	24	51	38	20	34	56	35	59	27	12	34	39	21	17	8	21	9	14	9	4	9	21	13	18	6	3	8	10	3	15	13	19	4	17	10	5	6	2	6	8	4	5	11
ENST00000641158	-1.66435	1695	0.372861	211	98	131	142	134	58	15	82	122	64	84	73	116	69	113	182	80	29	44	57	47	20	4	27	52	21	33	25	45	18	32	47	40	28	35	31	28	13	4	13	4	6	1	4	18	14
ENST00000641055	-0.214787	1992	0.382028	253	121	150	155	152	73	17	111	143	71	103	91	132	87	138	194	99	38	49	66	55	25	4	37	57	22	37	34	44	22	41	48	46	34	39	33	31	15	6	21	6	6	1	4	27	20
ENST00000440798	2.88191	719	0.478442	64	48	53	42	68	47	9	49	49	42	52	28	25	36	57	49	25	11	15	13	21	14	2	11	16	14	14	9	6	8	15	13	19	14	21	14	19	8	2	18	0	2	5	2	6	16
ENST00000562756	-2.34281	2046	0.517595	169	140	171	80	210	177	32	134	137	114	168	87	43	122	135	126	63	28	58	20	74	32	6	28	50	35	60	26	11	21	27	20	40	73	59	38	64	65	12	36	10	8	8	6	11	39
ENST00000576956	4.63873	1881	0.407762	204	100	129	142	123	100	9	128	126	72	114	95	123	88	155	172	81	32	43	47	35	21	2	42	46	20	35	28	44	22	34	42	37	22	33	31	30	37	4	29	2	0	5	2	28	18
ENST00000413745	4.33587	898	0.389755	109	45	90	61	64	35	5	57	78	35	38	38	54	46	56	86	41	16	28	23	19	11	3	12	39	20	17	14	12	7	16	26	17	13	21	13	18	4	1	12	3	0	1	1	11	16
ENST00000626816	6.19342	659	0.420334	72	40	57	44	57	34	2	43	53	27	33	27	31	35	48	55	24	11	18	19	16	11	1	12	24	10	15	8	9	7	11	17	18	11	18	10	16	9	0	9	0	1	0	1	5	13
ENST00000625353	2.82259	811	0.471023	81	48	73	39	66	48	4	60	62	45	54	42	32	37	72	47	31	18	19	13	18	10	1	19	24	15	22	12	7	9	11	12	21	12	21	12	18	14	1	15	2	0	0	2	10	12
ENST00000585946	2.92814	824	0.510922	56	43	60	33	56	69	19	68	54	50	52	52	26	51	76	58	18	13	19	6	12	11	3	17	16	10	18	16	8	2	12	11	10	16	20	10	22	20	9	17	3	6	5	5	5	15
ENST00000629837	4.73695	377	0.501326	27	22	32	20	26	34	6	28	38	14	23	20	11	23	34	18	7	4	11	5	3	8	2	9	12	3	10	7	4	2	10	4	6	9	6	4	14	9	3	8	1	0	4	1	3	6
ENST00000606180	3.06266	444	0.398649	19	12	31	30	24	24	1	37	23	14	23	31	26	36	36	76	5	4	3	7	3	0	0	9	10	5	7	9	9	8	4	8	5	1	11	7	11	5	0	8	0	1	0	0	5	9
ENST00000430416	-0.444526	889	0.438695	89	41	72	64	68	61	6	65	63	38	45	43	46	60	66	61	28	12	26	23	18	8	2	13	27	16	17	12	17	14	19	14	15	12	23	18	23	16	1	21	2	1	2	1	8	15
ENST00000625449	3.25163	780	0.45	49	35	66	59	61	41	4	68	51	45	41	40	48	52	66	53	10	9	19	11	18	4	1	12	19	19	17	11	21	10	14	14	12	11	17	21	15	10	1	15	0	1	3	0	5	16
ENST00000444729	3.66929	672	0.38244	74	46	44	55	53	34	5	47	36	26	17	39	56	33	52	54	28	11	12	23	19	9	5	13	16	10	5	13	18	10	17	10	15	16	14	8	12	7	0	15	1	0	0	4	13	7
ENST00000629369	3.45042	1966	0.450153	212	115	145	146	173	113	30	120	108	117	134	90	125	91	140	106	79	35	41	57	55	26	5	29	42	41	38	24	61	22	34	29	45	52	49	27	40	34	14	25	6	13	8	3	18	28
ENST00000602879	-0.317352	843	0.460261	116	38	61	40	52	48	29	53	58	49	63	36	30	47	52	70	52	15	27	21	8	11	7	12	15	10	22	14	8	7	9	16	16	9	18	9	12	18	8	10	2	11	13	3	6	9
ENST00000609974	-0.915401	1624	0.563424	82	68	116	72	109	144	78	129	92	137	145	81	56	111	115	88	30	11	24	16	18	24	12	14	28	35	36	17	16	24	13	19	15	22	44	28	29	45	24	46	10	29	25	14	17	41
ENST00000598857	3.09713	693	0.444444	57	31	48	49	49	40	13	56	40	38	37	34	39	49	52	60	20	8	13	16	9	10	5	7	8	10	13	16	11	14	8	16	13	12	11	13	16	5	1	18	2	5	5	1	10	16
ENST00000608131	3.17375	497	0.342052	60	27	32	55	42	16	3	22	24	13	21	29	49	26	31	46	17	9	12	22	14	4	1	8	13	5	8	6	23	4	8	20	18	6	9	8	7	4	0	5	2	0	1	0	6	7
ENST00000607284	-1.23925	349	0.398281	37	23	23	26	35	18	2	29	18	11	8	18	20	31	22	27	15	8	5	9	10	2	1	10	7	5	4	7	3	3	11	9	10	8	10	7	6	4	0	8	2	0	0	0	7	9
ENST00000461864	-1.07256	1194	0.394472	123	47	85	97	59	56	14	85	90	45	71	50	80	66	86	139	53	13	27	30	13	10	3	21	32	19	18	16	23	15	17	42	16	9	22	12	13	20	4	19	5	3	4	1	10	19
ENST00000474250	-0.902654	827	0.481258	91	37	72	42	53	54	15	64	72	44	62	34	27	50	63	46	39	15	20	16	11	11	2	13	25	17	19	11	7	13	8	14	14	6	23	10	13	20	4	17	4	4	6	1	7	16
ENST00000470236	-0.0662389	612	0.54085	42	25	58	18	34	49	16	55	51	44	50	32	17	36	52	32	18	6	12	6	8	8	1	8	19	16	13	10	1	3	8	6	6	4	18	5	11	19	3	16	3	4	8	1	4	13
ENST00000452768	-0.915653	724	0.501381	45	42	61	39	56	53	11	57	55	38	57	35	31	44	56	43	10	5	20	10	10	18	1	13	17	13	17	13	9	7	17	6	17	19	14	6	18	13	2	20	4	2	2	3	7	17
ENST00000420850	-1.26152	791	0.48799	57	43	65	48	58	60	15	64	67	47	40	35	31	47	68	45	15	7	20	15	21	8	5	9	20	17	15	13	12	14	15	7	19	12	20	7	9	20	4	27	3	3	4	5	9	14
ENST00000542980	-1.70348	1277	0.48473	105	67	103	75	89	88	27	90	111	70	89	54	44	69	106	89	33	17	33	22	26	16	6	19	42	21	26	14	12	13	25	25	22	20	28	19	24	32	11	21	12	7	4	4	12	17
ENST00000629161	-0.552128	743	0.378197	54	39	36	83	66	35	6	44	32	25	28	44	60	53	58	79	17	8	11	18	19	11	1	8	12	9	4	11	21	17	19	26	12	14	13	27	13	8	2	12	1	0	2	3	8	10
ENST00000609241	3.59097	869	0.466053	56	47	83	58	74	53	4	72	65	46	49	42	49	57	66	47	15	10	23	8	16	13	2	16	24	21	20	18	17	16	13	12	13	16	26	19	14	19	0	20	3	0	0	1	12	19
ENST00000592778	3.62638	802	0.436409	75	41	70	63	68	39	3	53	62	37	47	40	44	47	66	46	27	9	23	16	19	11	2	9	19	18	15	18	12	17	20	14	11	16	18	23	12	12	0	15	1	1	1	0	10	15
ENST00000506250	3.31843	591	0.473773	45	26	49	41	39	48	9	40	54	28	37	24	23	34	48	45	13	7	15	10	9	10	2	5	21	7	12	9	8	8	15	10	4	7	17	11	16	10	2	20	1	2	4	2	5	8
ENST00000565968	-0.797047	507	0.589744	33	24	45	19	33	54	37	24	47	39	45	20	8	31	23	24	9	4	13	7	8	8	6	2	13	12	13	7	1	6	4	8	11	6	13	3	11	16	17	10	12	11	13	1	1	8
ENST00000518984	-1.9849	1734	0.490196	164	82	142	87	114	123	40	123	140	105	124	81	58	90	143	117	67	28	36	33	25	27	3	27	40	40	37	25	15	17	34	21	31	14	50	19	39	33	19	32	11	5	12	12	12	32
ENST00000439014	3.69567	800	0.5075	35	33	57	40	51	64	28	52	44	52	60	55	35	46	66	81	8	5	10	12	9	9	5	10	12	16	17	12	9	5	9	17	8	15	19	9	13	24	10	17	4	7	13	4	6	21
ENST00000545912	-0.172446	506	0.436759	56	26	43	32	44	29	7	29	37	24	28	23	21	30	33	43	26	6	17	7	6	9	3	8	16	11	8	8	4	5	8	15	11	6	16	11	14	4	1	10	3	1	2	1	4	4
ENST00000585369	3.53497	768	0.601562	26	26	88	24	67	56	11	58	63	67	100	40	8	43	70	20	4	2	17	3	6	9	3	8	21	18	43	6	2	6	9	7	10	10	35	12	21	17	2	16	2	0	6	3	5	15
ENST00000423222	-0.728026	3508	0.422463	327	188	255	229	268	185	58	228	209	170	179	185	196	196	250	384	145	42	76	63	82	40	14	52	76	54	75	50	51	37	61	80	64	75	82	47	76	42	11	56	9	19	15	15	38	58
ENST00000534914	-0.636111	1006	0.44334	88	54	61	62	78	64	27	70	55	48	48	55	44	74	69	108	32	13	24	19	20	18	6	10	21	13	14	13	12	15	17	18	21	21	18	18	20	10	7	27	7	5	8	7	10	21
ENST00000610948	-0.256723	469	0.452026	60	29	31	28	33	29	15	25	38	21	32	19	16	23	32	37	26	12	15	7	12	8	3	6	11	6	10	4	7	6	8	7	10	9	6	8	10	10	3	6	4	3	5	3	4	4
ENST00000561588	2.97541	372	0.505376	29	12	31	19	26	30	1	26	26	20	40	18	10	21	33	29	11	5	7	6	4	5	0	3	11	6	8	6	1	6	8	4	6	2	12	6	11	7	0	12	0	1	0	0	2	4
ENST00000511793	3.7887	424	0.386792	35	19	34	35	25	22	1	42	27	16	18	13	36	33	21	46	13	6	9	7	4	10	1	4	10	9	8	7	9	7	5	14	8	2	7	8	7	2	0	13	1	0	0	0	8	13
ENST00000566582	4.38001	2414	0.373654	265	131	160	230	185	89	16	156	150	85	106	115	186	140	174	225	100	34	60	71	73	15	6	37	50	32	38	40	72	37	51	69	52	42	47	44	35	13	5	36	4	2	4	6	26	27
ENST00000606809	4.02794	1674	0.535842	89	86	172	88	141	139	24	109	149	92	165	78	57	96	122	66	19	11	35	24	31	30	4	21	43	32	66	31	11	22	32	23	18	36	65	22	53	39	9	38	10	6	5	3	12	35
ENST00000614316	3.36475	2265	0.415453	128	115	132	167	146	115	28	166	104	94	139	149	165	131	187	298	41	22	28	37	47	29	5	34	23	25	48	36	38	22	44	63	35	33	34	44	38	26	8	43	7	8	6	7	24	42
ENST00000565689	-1.5243	735	0.540136	45	38	50	37	67	64	11	53	39	57	59	47	19	36	82	30	14	10	8	13	15	12	2	9	11	17	17	5	8	6	13	9	14	16	24	13	23	20	4	17	2	6	2	1	4	13
ENST00000568229	-2.32616	765	0.584314	28	33	57	26	54	83	15	70	48	57	74	46	14	49	79	31	7	3	11	6	6	14	2	11	13	15	21	8	4	6	9	7	11	13	21	9	20	26	5	32	2	7	5	1	3	22
ENST00000568087	-2.83957	565	0.612389	19	30	37	14	36	65	30	47	34	48	57	29	11	35	43	29	6	1	8	4	4	13	3	10	11	9	11	6	3	3	4	4	5	13	16	2	14	19	14	18	1	12	13	4	2	15
ENST00000567644	-0.608396	640	0.567187	38	30	51	22	40	61	10	56	52	40	74	29	11	37	59	29	7	12	11	8	6	12	2	9	14	10	21	6	4	4	10	4	12	9	15	4	19	15	5	22	3	2	4	1	0	17
ENST00000564194	-1.532	2301	0.431117	178	108	128	158	145	172	24	192	124	99	112	124	125	154	194	263	57	24	42	55	27	40	2	39	36	35	33	24	37	23	46	51	37	41	33	34	45	46	10	71	5	6	7	6	15	52
ENST00000567257	-0.379483	2358	0.458015	164	109	128	147	143	177	45	199	121	120	147	128	120	158	195	256	52	22	38	52	27	41	5	36	37	30	37	24	36	22	42	47	33	40	38	32	45	44	17	71	5	14	16	10	13	56
ENST00000565756	-1.99492	885	0.527684	53	49	52	46	59	73	38	64	52	64	71	45	36	49	70	63	17	7	13	16	16	17	5	11	11	18	14	9	11	11	16	8	10	24	16	9	18	17	16	22	1	12	17	8	3	18
ENST00000566675	-5.10474	574	0.531359	41	37	45	27	49	59	13	46	43	38	35	21	16	34	44	25	15	6	15	5	13	15	2	6	10	17	11	7	5	8	11	3	14	19	11	5	21	14	4	20	2	1	7	3	2	15
ENST00000562739	-3.78039	568	0.547535	35	35	38	26	45	57	15	47	41	32	47	27	14	40	46	22	14	5	10	6	12	14	2	7	8	11	13	6	5	8	10	3	10	17	12	6	15	13	7	22	1	4	7	3	1	16
ENST00000562130	-3.23867	533	0.551595	29	34	40	22	40	60	10	44	41	25	46	27	14	36	43	21	11	4	8	6	11	14	1	8	7	9	15	9	4	6	9	3	9	16	11	4	16	16	4	23	1	1	5	3	1	17
ENST00000565416	-2.45226	588	0.595238	26	36	34	21	41	66	32	42	34	45	57	33	15	34	46	25	11	4	6	5	11	13	4	8	6	7	14	7	4	5	9	3	8	19	10	4	16	18	14	18	0	11	14	7	1	14
ENST00000564963	3.49735	538	0.546468	37	27	34	25	37	54	16	46	34	35	50	22	15	37	40	28	14	6	10	7	11	9	2	5	11	5	13	5	7	5	9	4	11	12	8	6	16	11	9	18	1	5	7	3	1	17
ENST00000563223	3.17345	307	0.485342	21	8	28	16	12	17	7	19	30	15	27	21	10	15	31	29	5	2	7	7	2	3	2	1	10	4	8	6	3	4	4	5	2	4	5	1	5	3	3	6	0	0	3	4	0	3
ENST00000609152	-1.72318	413	0.506053	28	21	35	24	35	44	10	31	28	24	17	19	17	31	27	21	8	6	12	2	6	7	2	6	13	11	6	5	5	6	7	6	9	8	9	9	11	18	3	12	3	3	2	2	5	8
ENST00000624675	-0.162955	4080	0.422794	215	146	229	326	239	209	101	303	183	229	217	244	279	268	325	566	60	34	43	78	40	33	15	58	56	53	63	57	72	50	66	138	42	49	83	65	71	52	29	57	16	29	38	18	44	67
ENST00000624499	4.46485	1878	0.513312	130	92	133	91	145	141	45	152	107	132	136	106	64	118	167	118	56	20	30	23	25	35	13	19	32	32	44	25	20	25	24	22	26	35	49	35	38	37	18	48	11	14	8	12	17	37
ENST00000425370	-1.69577	506	0.529644	38	29	40	22	31	46	25	34	42	35	38	16	17	27	28	37	14	9	10	5	11	11	3	4	12	10	10	8	6	4	3	9	3	9	13	6	14	16	8	8	8	6	9	2	6	10
ENST00000588906	-1.98352	850	0.481176	80	37	78	56	60	47	31	43	70	51	65	41	41	46	54	49	28	9	26	17	18	6	3	10	31	15	19	13	17	13	9	17	12	10	20	18	14	9	9	15	3	13	9	6	7	11
ENST00000606930	2.80949	3317	0.492312	251	151	309	205	267	211	34	202	253	190	287	188	144	162	289	173	84	41	76	50	61	46	4	40	94	66	101	48	47	32	74	52	51	52	92	72	72	55	13	71	8	6	8	12	32	56
ENST00000520185	-0.750299	102	0.352941	14	8	4	11	7	1	1	7	9	1	7	3	8	5	8	7	7	2	1	3	2	1	1	4	2	0	1	1	2	3	5	1	4	0	1	2	1	0	0	0	0	0	1	0	3	0
ENST00000587616	3.31274	1353	0.4102	145	80	117	93	106	48	5	100	115	60	62	58	69	71	111	112	47	20	43	35	40	9	3	28	54	25	18	20	26	18	27	22	28	26	30	22	22	7	0	19	2	0	1	2	10	19
ENST00000437367	-2.34793	606	0.549505	36	30	49	23	35	53	28	48	41	39	57	32	27	41	35	31	12	7	12	5	5	12	4	9	17	12	16	4	4	8	4	7	7	6	18	3	10	11	11	21	6	5	11	6	6	14
ENST00000518600	-3.4208	376	0.489362	25	19	24	21	24	28	8	33	17	24	31	19	24	21	28	29	7	5	8	5	4	6	1	8	6	9	7	2	4	5	4	8	6	4	9	4	9	5	2	12	1	1	5	1	4	8
ENST00000635993	-2.01725	1768	0.518665	133	93	133	91	145	143	56	125	114	119	131	84	59	114	127	100	43	24	36	30	28	25	14	26	32	40	38	23	19	25	26	21	33	35	49	28	46	40	18	39	8	19	21	8	15	32
ENST00000619673	-0.852054	288	0.326389	31	12	15	33	19	11	1	17	13	5	11	17	29	19	19	35	15	3	3	10	4	4	0	4	6	1	4	4	13	4	3	13	2	3	7	7	4	2	0	5	0	0	0	1	4	5
ENST00000413794	3.34859	565	0.504425	43	28	53	26	46	43	10	42	43	43	33	25	18	27	48	36	12	9	16	5	10	8	2	8	19	16	12	6	1	4	12	9	10	7	20	9	16	13	2	12	1	3	3	3	5	11
ENST00000593117	4.05998	779	0.415918	65	33	77	63	61	27	6	40	57	39	47	46	54	35	60	68	23	10	18	14	18	3	2	10	25	14	21	17	16	10	14	23	10	9	25	17	12	7	1	7	1	1	3	1	5	6
ENST00000629078	2.80524	902	0.450111	101	51	70	66	76	72	6	63	62	48	45	34	49	46	67	45	38	19	22	22	18	18	1	14	24	21	11	14	17	13	20	16	19	11	21	25	25	24	1	22	1	1	2	2	11	14
ENST00000540895	2.93466	1920	0.41875	190	107	156	150	143	88	12	138	161	79	94	88	108	107	161	137	63	29	50	48	37	28	5	37	60	30	32	34	45	28	41	36	38	20	48	37	36	15	4	33	4	2	4	2	19	26
ENST00000429398	3.14671	773	0.457956	78	41	63	55	61	48	29	41	55	45	42	33	42	45	41	53	26	14	18	20	19	12	3	7	22	13	15	13	13	10	15	16	17	9	19	16	18	9	13	8	3	13	6	7	9	7
ENST00000448199	4.0644	174	0.402299	16	9	16	11	14	10	1	11	12	4	7	11	10	13	9	19	5	3	5	3	4	1	1	3	4	2	3	7	2	3	3	3	4	1	6	3	4	4	0	2	0	0	1	0	4	1
ENST00000565053	3.43319	2566	0.642634	74	128	204	48	192	298	134	204	155	264	275	127	32	138	208	84	17	18	29	10	24	41	34	29	40	70	64	30	4	12	22	10	25	55	94	18	79	97	51	71	19	40	43	32	10	67
ENST00000554032	-1.61179	368	0.399457	53	16	25	28	24	23	5	24	30	11	17	13	16	25	24	33	25	5	9	13	7	3	0	6	13	4	4	4	4	7	7	10	7	3	7	7	7	6	2	8	0	2	1	2	3	7
ENST00000557691	-1.14131	629	0.413355	75	33	45	45	34	32	15	43	56	24	32	24	34	34	44	58	27	11	17	19	8	11	6	8	23	6	10	6	14	10	9	12	12	6	8	8	11	5	2	14	6	1	1	7	6	3
ENST00000624212	4.09701	2254	0.426353	218	121	150	150	169	131	24	180	121	100	110	126	132	152	172	197	84	39	45	49	48	35	7	31	38	37	37	38	30	29	43	48	41	43	44	41	33	40	5	53	6	6	6	6	41	39
ENST00000604354	3.26536	1066	0.557223	43	71	82	35	113	124	19	114	42	87	57	38	33	88	66	53	6	16	14	7	25	19	9	18	16	33	22	11	2	9	15	9	22	25	52	14	47	31	3	43	3	4	3	9	18	48
ENST00000623723	-0.209491	457	0.485777	43	27	21	26	31	31	18	40	23	30	24	25	21	32	38	26	18	9	6	9	9	9	1	8	7	6	3	5	10	7	6	3	6	10	9	6	6	7	5	13	2	6	5	5	3	11
ENST00000418244	-0.00171953	941	0.539851	87	37	67	49	50	88	47	58	68	73	89	34	35	46	60	52	40	10	14	23	7	13	9	8	22	16	19	10	13	9	11	16	13	16	16	5	17	30	18	23	8	14	22	3	9	15
ENST00000449386	-1.55853	547	0.579525	47	23	40	26	33	55	32	26	43	44	63	20	12	25	35	22	20	5	7	15	6	7	7	3	11	7	16	6	6	6	5	9	12	12	8	1	12	18	13	12	5	12	15	0	2	7
ENST00000431294	-3.3047	496	0.53629	44	17	37	29	28	34	25	28	41	39	48	22	13	26	40	24	19	4	7	14	5	5	5	2	9	8	13	7	6	4	11	8	9	9	9	1	9	6	8	11	6	8	11	0	2	8
ENST00000427268	-4.84686	491	0.547862	46	18	37	25	28	34	27	25	39	39	52	24	13	24	37	22	20	4	7	15	6	5	5	2	11	7	11	8	6	4	7	8	9	10	9	0	8	6	9	11	6	7	13	1	3	6
ENST00000608791	3.1666	597	0.435511	93	38	43	44	58	23	14	31	42	35	42	15	25	29	35	29	46	11	18	18	16	7	5	10	10	17	12	4	9	10	18	7	22	12	11	13	11	4	4	4	3	2	6	3	6	8
ENST00000598613	2.94345	871	0.476464	53	39	56	44	61	75	12	76	46	50	51	43	32	60	72	100	14	10	16	13	13	18	1	7	12	17	12	14	6	8	17	13	21	12	16	12	21	11	5	38	2	3	1	6	9	22
ENST00000502390	3.81718	3653	0.394197	400	200	311	251	274	163	21	250	243	150	163	175	245	195	236	375	156	65	92	87	90	35	8	67	95	61	78	77	73	36	62	80	85	42	88	59	73	28	7	54	7	2	2	10	50	48
ENST00000505995	-0.845853	2876	0.407163	283	151	258	184	205	142	13	205	203	123	142	138	186	148	193	301	106	47	71	59	60	32	5	54	79	52	68	59	47	28	50	59	54	34	73	43	63	28	4	47	6	2	1	4	40	39
ENST00000506206	-1.54628	627	0.488038	54	37	45	28	42	49	4	65	48	42	34	22	20	31	63	42	16	15	14	9	11	9	1	16	12	14	14	5	5	7	13	2	14	7	15	6	15	11	2	21	2	2	0	0	9	9
ENST00000447262	-0.454762	447	0.407159	40	33	23	34	38	21	0	35	32	12	22	21	20	27	43	45	11	7	10	12	13	11	0	9	9	2	6	6	6	9	11	8	13	10	4	11	9	3	0	9	0	0	0	0	4	6
ENST00000419069	3.54235	612	0.401961	50	29	31	57	42	27	2	44	37	26	29	39	39	33	68	58	14	6	12	17	11	7	0	11	10	11	6	4	12	9	22	14	9	8	7	18	8	3	1	15	0	1	0	1	9	5
ENST00000416182	-0.0847657	480	0.416667	42	24	28	33	34	30	3	47	28	22	12	24	22	38	43	49	14	6	12	10	12	2	0	10	10	9	4	5	6	2	12	12	9	7	13	5	9	9	0	12	1	0	1	1	6	11
ENST00000561547	-2.41753	558	0.589606	38	30	48	18	42	67	27	37	44	41	55	16	11	34	26	23	16	6	10	6	8	13	3	6	12	15	18	3	1	8	5	4	6	13	16	7	18	30	10	9	6	10	10	1	3	14
ENST00000566956	-0.89808	530	0.601887	36	27	45	18	39	69	31	30	42	45	49	14	10	28	25	21	15	5	10	6	7	12	3	5	12	15	15	3	1	8	5	4	5	11	15	8	16	32	13	8	6	13	11	1	2	12
ENST00000428641	3.01806	433	0.503464	33	26	38	23	41	40	5	27	34	24	33	14	13	22	29	30	8	3	15	7	11	11	1	3	14	9	10	5	5	4	7	7	11	11	11	7	15	12	2	11	1	2	2	0	1	9
ENST00000619774	-1.37663	450	0.575556	26	28	37	20	38	55	14	33	35	31	44	9	13	26	24	16	7	6	7	6	9	7	6	6	15	8	12	2	5	6	4	5	5	13	12	8	16	24	5	10	2	3	7	2	3	13
ENST00000565390	-0.713472	2449	0.37893	208	131	155	223	159	146	18	183	134	89	76	123	216	140	173	274	78	33	37	60	45	29	8	49	64	29	22	40	69	31	51	72	34	30	51	43	49	39	5	53	5	2	3	8	42	40
ENST00000508484	3.77121	2216	0.435469	220	95	147	134	134	120	28	176	133	105	160	109	110	138	171	235	94	31	47	47	32	27	5	31	36	34	44	33	20	23	41	50	40	24	41	29	43	25	9	43	6	6	7	9	24	45
ENST00000595094	-1.3688	522	0.522989	30	23	47	27	32	37	11	40	47	33	49	24	19	27	45	30	8	5	8	9	5	13	1	4	19	9	15	4	5	4	8	10	6	6	14	6	13	5	4	15	1	2	6	2	6	10
ENST00000624679	2.90284	1755	0.478063	84	101	126	94	147	138	34	148	90	105	90	86	84	123	121	183	27	21	22	14	27	36	6	32	26	37	29	33	17	31	22	24	27	46	45	29	51	34	10	43	8	12	9	5	21	47
ENST00000617466	-0.357879	397	0.438287	53	16	41	22	37	14	2	22	28	27	25	19	15	18	31	26	15	8	17	13	13	0	2	1	13	9	11	8	6	2	8	6	16	4	12	4	4	2	0	8	0	0	1	1	3	2
ENST00000520562	2.94519	939	0.382322	108	40	69	78	58	47	12	76	56	41	22	47	73	65	63	83	40	15	25	28	10	6	3	21	21	18	6	24	22	21	15	20	21	8	14	15	15	13	5	14	3	3	4	2	14	18
ENST00000627265	3.43342	769	0.46814	44	41	62	52	59	54	8	59	51	44	45	39	45	40	65	60	9	7	14	14	15	11	2	13	24	14	11	13	8	4	19	21	16	13	19	11	23	13	1	17	1	1	3	2	15	17
ENST00000526897	2.91367	791	0.553729	40	49	75	35	77	52	19	59	59	67	72	33	23	38	65	27	12	7	15	6	21	11	5	12	15	21	26	13	6	11	12	6	9	23	30	15	25	10	4	13	7	4	4	4	3	14
ENST00000534517	3.42355	664	0.463855	53	42	53	44	69	37	9	49	37	45	36	26	34	40	45	44	25	6	12	10	22	8	2	10	13	15	15	10	11	11	10	12	13	21	22	13	16	10	3	8	2	5	1	1	7	12
ENST00000602192	-1.19387	1297	0.539707	80	76	119	58	107	88	31	81	107	83	136	67	40	60	106	57	29	15	21	15	31	16	8	21	28	26	51	14	14	11	23	10	14	27	46	19	29	30	9	20	8	5	11	7	5	20
ENST00000587696	3.01964	1432	0.539804	65	83	114	47	118	132	25	144	86	96	90	81	40	108	124	78	13	18	24	10	21	28	5	29	32	36	22	24	10	11	16	10	18	37	47	16	39	37	9	47	3	6	4	12	12	49
ENST00000624012	3.04054	1047	0.56829	39	55	73	27	87	128	28	111	45	84	53	59	23	87	87	60	10	12	13	4	14	24	4	13	15	26	13	19	3	8	9	7	15	28	34	10	29	41	10	48	4	7	8	9	9	43
ENST00000548587	3.91565	464	0.596983	20	24	39	14	39	35	19	33	31	37	56	27	8	30	36	15	5	2	10	3	7	10	3	4	10	14	10	5	1	5	6	2	2	13	20	4	13	6	5	11	3	2	11	3	3	12
ENST00000429388	-0.606044	323	0.520124	21	18	32	16	19	23	15	16	39	15	25	15	8	17	22	21	4	6	7	4	4	6	4	4	15	4	10	3	2	4	3	7	4	3	10	2	7	6	3	7	3	4	2	5	1	2
ENST00000622695	-0.61569	516	0.633721	24	20	44	18	27	56	44	24	49	44	59	23	6	32	28	17	5	4	10	5	1	7	7	5	16	14	11	3	2	8	3	5	5	5	15	2	13	21	14	7	6	13	19	6	0	9
ENST00000620190	-1.04294	1260	0.544444	83	51	96	48	65	97	59	86	101	80	132	65	29	78	92	97	27	14	25	17	8	19	10	14	34	23	29	10	7	16	11	14	15	15	27	8	25	28	13	31	10	15	23	11	5	20
ENST00000621156	-3.00301	737	0.535957	51	28	55	35	36	66	33	47	63	45	67	38	19	43	58	52	17	10	11	13	3	13	5	7	23	11	16	5	6	11	9	9	9	5	16	6	18	21	11	16	7	10	10	6	3	6
ENST00000610297	-3.36182	554	0.530686	37	21	36	23	27	50	20	44	40	32	50	31	14	38	46	44	11	8	7	10	3	8	3	7	13	7	12	4	3	9	8	3	6	6	9	6	11	16	7	16	3	9	6	2	4	7
ENST00000564618	4.20815	533	0.497186	34	29	36	29	37	37	18	37	32	33	39	31	24	30	43	43	10	8	10	6	12	9	1	7	12	8	11	5	6	2	11	10	7	11	13	6	12	8	7	10	3	4	7	4	7	11
ENST00000569125	4.27345	530	0.54717	43	38	53	20	51	52	13	32	49	33	49	11	10	25	27	23	14	16	9	4	17	11	4	6	17	15	18	3	3	4	7	6	10	12	21	8	15	15	6	16	1	1	8	3	3	10
ENST00000625023	5.14691	1349	0.446256	127	92	106	82	123	84	14	93	90	60	76	61	67	78	92	103	46	23	29	29	34	21	10	27	39	18	26	22	17	15	24	26	30	29	42	22	31	27	1	25	6	0	6	2	19	25
ENST00000642138	-0.147716	673	0.531947	50	40	59	32	62	56	23	46	50	44	47	29	18	48	41	27	16	14	13	7	13	10	5	11	20	13	14	12	5	11	11	5	8	15	30	9	22	17	7	10	3	10	4	6	4	17
ENST00000610494	-1.19073	4412	0.458976	354	240	259	274	299	299	134	348	221	252	237	234	253	290	313	404	135	69	64	86	74	58	19	89	55	66	68	70	67	52	66	89	72	73	77	77	74	87	46	91	28	48	33	25	58	93
ENST00000549388	-0.243269	529	0.425331	55	25	42	36	36	27	12	28	39	20	33	30	28	31	35	51	17	10	14	13	8	5	2	10	13	11	11	7	9	7	9	11	10	8	11	7	9	6	4	8	5	1	3	3	5	5
ENST00000546566	-0.471016	1650	0.456364	161	103	152	94	129	81	33	112	145	76	113	64	76	95	99	116	57	31	44	29	42	19	15	27	66	23	38	25	17	23	29	25	29	29	42	29	30	16	6	29	4	10	13	6	21	19
ENST00000602618	3.83912	469	0.481876	38	19	31	21	30	38	5	43	26	22	28	34	16	36	46	35	14	5	11	8	6	8	1	4	8	4	9	10	3	5	6	7	5	6	13	5	8	9	2	19	0	2	2	1	4	16
ENST00000503106	-1.34988	557	0.463196	36	30	49	34	41	32	5	45	45	34	24	32	26	27	57	39	11	5	12	8	10	7	1	12	18	10	9	12	2	8	11	12	6	4	14	17	12	8	2	10	1	3	0	1	12	6
ENST00000514368	-0.590799	756	0.444444	90	39	55	49	62	37	7	56	60	45	31	38	22	41	80	43	33	16	22	18	14	10	2	13	21	13	11	10	9	10	18	12	23	10	16	13	16	7	1	13	0	1	1	5	2	11
ENST00000504068	-2.11937	793	0.407314	87	38	56	50	48	37	6	65	58	32	38	39	39	49	66	84	33	10	23	20	13	7	2	16	21	14	10	11	11	9	17	13	20	5	15	8	14	4	4	15	0	1	0	5	10	12
ENST00000515227	-1.44256	666	0.40991	65	34	45	43	38	35	5	60	48	25	32	29	36	45	51	74	23	9	17	16	12	7	1	14	18	9	9	9	11	7	13	12	15	4	12	7	12	4	4	15	0	1	0	4	8	13
ENST00000618697	3.51375	459	0.45098	34	22	24	30	31	32	2	48	23	29	27	15	23	30	40	48	11	5	8	9	5	7	1	9	4	10	7	3	7	6	4	13	7	8	6	10	9	12	0	11	0	1	1	0	4	13
ENST00000559468	-0.122164	588	0.605442	27	35	32	21	39	54	39	43	41	49	60	31	9	37	49	21	7	10	4	6	14	10	4	7	7	12	8	5	1	5	10	5	5	14	13	7	8	20	10	16	4	10	16	9	1	15
ENST00000439298	3.00102	2055	0.573723	92	86	169	84	144	199	39	189	146	151	214	96	49	135	185	76	30	17	28	17	22	29	7	28	44	39	61	25	8	23	38	15	22	29	58	35	52	62	14	71	10	8	12	9	23	63
ENST00000425991	3.85143	521	0.614203	14	26	51	12	35	40	18	43	47	38	69	30	7	31	46	13	1	3	9	1	9	7	3	7	11	11	20	9	1	4	6	1	2	9	17	7	8	12	7	13	3	4	9	2	3	15
ENST00000559643	3.57125	410	0.439024	41	19	43	28	31	23	2	26	39	15	24	20	21	25	29	23	11	5	16	8	7	4	0	8	14	9	11	9	5	6	12	5	9	4	10	8	8	6	1	8	0	0	2	0	7	8
ENST00000455599	2.86909	316	0.5	25	11	23	16	19	20	6	21	20	15	29	27	10	20	34	19	11	3	8	3	3	3	0	5	8	7	2	6	2	2	5	7	5	4	4	6	6	6	4	4	1	1	4	0	1	8
ENST00000460977	3.49979	765	0.320261	95	47	41	82	68	18	2	44	31	22	24	35	70	46	45	94	40	10	16	29	31	1	0	14	11	11	8	11	26	14	19	23	14	24	10	20	8	4	1	5	1	1	0	0	12	8
ENST00000426468	-0.810575	422	0.526066	28	29	42	20	38	34	15	30	42	21	28	14	11	33	20	16	10	6	9	3	11	6	6	6	19	9	10	4	2	8	7	3	6	9	17	6	9	10	6	9	3	5	4	3	5	13
ENST00000589099	2.88563	394	0.423858	58	18	48	25	32	13	2	20	41	21	27	10	17	16	22	23	23	5	23	7	10	2	1	5	17	12	15	4	8	4	7	6	8	7	14	3	6	2	1	4	1	1	0	0	4	4
ENST00000603538	-1.08266	718	0.552925	46	24	59	25	44	50	40	49	45	68	64	37	20	41	50	55	16	7	16	7	5	3	7	9	9	17	15	18	7	4	5	9	14	5	20	5	12	12	15	11	3	8	21	8	4	11
ENST00000514282	3.93579	414	0.456522	24	15	33	26	33	21	3	34	23	19	28	28	18	35	34	39	8	4	7	5	3	7	0	5	7	5	10	11	2	12	3	9	8	5	14	6	11	3	0	7	1	0	0	2	4	11
ENST00000456782	3.01642	762	0.469816	58	65	57	47	79	43	10	64	55	38	47	21	35	50	47	45	17	13	13	15	26	18	5	16	24	17	10	6	11	8	12	16	16	25	23	15	16	9	1	17	1	3	5	1	10	24
ENST00000594488	3.76326	504	0.418651	67	27	47	33	33	21	5	31	43	22	28	28	32	19	41	26	26	10	19	11	14	6	3	4	18	6	13	10	12	3	12	6	8	6	8	11	6	1	2	12	1	2	1	1	5	6
ENST00000596180	4.10803	670	0.464179	69	38	50	36	52	39	13	49	47	36	33	42	26	39	62	38	24	13	17	14	15	9	4	10	15	9	9	17	5	8	13	10	14	14	12	12	14	7	6	12	3	6	3	1	9	6
ENST00000597745	4.26177	746	0.470509	72	45	75	33	56	39	11	60	64	40	44	36	33	41	55	41	24	15	25	8	17	8	3	17	24	14	18	18	4	7	10	12	13	12	19	12	12	9	3	15	4	4	2	1	10	13
ENST00000610618	3.06481	335	0.486567	31	18	26	9	23	27	7	38	19	20	12	16	11	30	22	25	13	4	13	1	6	5	3	4	7	8	5	5	2	3	2	2	5	6	4	8	7	6	2	12	1	4	0	2	3	12
ENST00000629988	3.32376	488	0.438525	55	22	45	30	33	25	5	35	42	21	27	25	22	30	39	31	18	10	15	12	10	7	2	3	15	7	10	13	3	7	11	9	10	4	10	9	7	3	2	13	1	2	2	0	5	6
ENST00000525952	4.95623	406	0.495074	28	19	26	25	30	29	1	45	25	27	29	14	14	31	39	23	11	5	7	5	5	2	1	11	5	7	9	5	4	8	9	4	8	7	8	7	10	7	0	12	0	0	0	1	4	13
ENST00000534593	-3.16678	720	0.418056	96	43	50	42	62	53	7	46	43	35	32	23	30	36	44	77	49	17	17	13	16	12	3	12	14	13	13	10	13	3	8	18	15	18	18	11	24	14	1	14	3	2	0	2	3	11
ENST00000445865	3.32891	1977	0.443601	184	83	167	137	148	119	13	141	134	100	115	107	104	119	161	144	69	19	57	39	30	22	6	25	56	33	43	35	33	27	44	33	37	25	45	41	47	23	1	48	3	4	2	4	25	30
ENST00000591886	-1.29073	467	0.541756	22	23	50	23	42	37	11	26	41	27	40	28	13	29	35	19	1	3	11	7	6	8	3	6	13	11	12	13	4	6	9	4	8	7	21	6	14	13	5	5	2	1	7	1	4	8
ENST00000461063	3.25645	566	0.418728	50	25	41	44	33	18	7	39	50	26	33	30	27	28	58	56	16	5	13	16	9	4	1	11	14	8	11	8	6	6	12	20	5	8	11	9	6	2	1	9	1	2	4	0	5	10
ENST00000476964	-0.633836	606	0.369637	106	24	47	37	34	24	3	48	43	19	27	25	30	42	38	58	64	6	24	12	8	7	0	9	21	8	10	8	9	8	8	12	9	4	12	9	9	5	0	10	0	0	1	2	9	12
ENST00000477928	-1.0911	902	0.443459	82	41	63	52	57	41	13	82	61	42	62	41	37	69	69	89	26	13	29	14	12	11	4	14	18	12	21	11	8	13	12	19	23	11	10	13	13	8	3	17	5	2	3	3	9	28
ENST00000627530	3.25223	876	0.473744	69	43	68	48	55	41	13	70	67	53	76	39	37	41	79	76	23	13	23	10	16	7	4	16	21	19	21	7	8	10	16	14	18	7	16	14	12	8	3	18	4	2	5	2	12	11
ENST00000597651	4.62814	629	0.494436	61	40	42	33	44	29	15	45	52	37	64	25	20	26	57	38	23	8	16	13	14	7	8	11	13	8	16	5	9	6	11	7	13	15	9	7	7	6	4	12	5	2	6	2	7	4
ENST00000627501	3.18767	775	0.492903	51	43	56	43	59	41	12	70	60	49	61	30	23	48	71	57	9	12	19	11	15	12	3	13	18	13	17	8	6	7	14	15	22	12	15	10	11	6	5	19	4	2	4	2	7	16
ENST00000595084	2.89335	853	0.464244	75	46	60	51	65	49	14	70	61	46	56	35	32	56	68	68	28	11	22	14	15	13	4	14	19	11	18	12	10	11	14	16	20	13	18	14	14	10	4	21	4	7	2	1	7	17
ENST00000628810	3.60527	618	0.482201	58	29	50	34	52	44	10	50	42	38	35	26	19	45	47	38	14	12	20	12	14	5	2	8	19	13	12	6	6	13	8	7	20	5	17	10	16	13	2	13	1	1	4	4	5	11
ENST00000627738	-2.0896	692	0.364162	78	32	48	56	47	24	7	46	44	22	25	36	44	46	48	88	28	10	21	19	10	8	2	12	17	6	11	13	11	10	10	25	19	10	6	12	10	3	1	10	1	2	1	3	8	8
ENST00000502659	3.78405	2767	0.39429	267	142	208	210	196	115	36	177	172	119	110	165	191	149	212	297	105	37	61	64	59	33	14	36	63	42	41	62	52	35	48	75	49	47	52	48	39	24	6	46	7	9	12	8	35	39
ENST00000413820	-1.41521	1228	0.548046	91	83	96	33	100	114	42	104	85	78	98	52	27	85	76	63	32	24	24	11	26	20	15	22	34	17	30	15	2	11	11	9	22	27	42	9	33	33	11	37	7	15	11	9	3	41
ENST00000439964	-0.271244	627	0.496013	74	39	55	28	66	39	16	39	35	47	46	23	21	35	33	30	30	12	21	11	22	6	4	7	13	19	16	7	4	7	5	12	22	14	23	7	16	11	3	9	3	5	4	4	6	12
ENST00000506486	3.21555	812	0.454433	45	55	52	46	65	53	8	80	44	40	37	41	44	58	65	78	8	12	11	14	18	13	3	21	14	11	10	17	9	10	11	16	18	14	20	13	18	12	2	21	2	3	0	3	12	21
ENST00000504820	4.46904	525	0.453333	49	35	46	34	55	29	10	34	42	28	18	22	19	36	35	32	14	10	17	7	17	7	4	7	13	14	8	11	9	8	9	8	16	12	17	10	18	1	3	7	3	2	1	4	5	7
ENST00000525363	4.22192	607	0.456343	43	26	49	33	37	31	10	46	50	30	37	35	20	38	56	65	13	9	10	11	8	7	4	7	15	11	13	10	3	9	10	11	11	7	11	8	9	7	1	14	6	1	3	0	7	8
ENST00000433388	3.2522	588	0.586735	17	27	51	23	51	47	12	50	42	46	65	32	7	40	57	20	2	1	9	5	8	11	3	5	11	11	25	4	0	10	8	5	6	11	25	9	15	11	5	16	3	5	2	2	2	11
ENST00000440168	3.94383	2282	0.417616	265	139	172	173	197	108	22	151	175	94	112	93	111	137	169	163	107	43	52	63	60	32	7	40	77	24	35	36	43	37	48	45	57	49	46	45	43	17	5	43	4	7	4	7	23	33
ENST00000523197	-1.29985	602	0.466777	75	34	54	36	50	43	15	26	48	28	40	31	25	29	38	29	19	9	26	21	11	14	3	6	19	10	12	13	8	9	12	7	20	13	11	6	19	13	5	6	4	4	4	3	4	7
ENST00000521203	3.18008	561	0.42246	58	26	43	38	39	34	2	41	37	27	27	29	31	29	49	50	17	6	18	17	14	5	0	7	15	9	7	12	8	7	9	14	13	9	10	7	10	6	1	17	0	1	0	1	7	11
ENST00000554537	-2.82426	331	0.60423	26	31	24	6	33	32	30	20	25	34	17	9	4	18	13	8	5	11	8	1	9	8	6	8	9	12	2	1	1	2	1	2	6	15	9	3	12	3	12	5	8	12	5	5	1	7
ENST00000554025	3.39488	1851	0.507834	107	82	155	90	151	146	25	140	111	121	145	100	65	114	152	146	27	21	37	22	28	31	6	17	42	38	47	28	18	23	27	22	36	30	58	27	38	44	9	54	7	10	4	4	15	35
ENST00000625132	3.05917	4805	0.497399	286	289	272	274	347	339	136	418	270	234	352	294	219	378	389	307	94	49	59	83	97	44	38	110	96	47	67	62	75	46	79	74	58	133	91	65	77	89	44	129	14	7	50	65	34	154
ENST00000429456	3.9434	2170	0.503687	143	101	158	100	157	179	42	193	127	130	141	123	75	162	180	158	41	29	43	30	19	37	12	32	47	30	50	31	24	23	29	24	28	38	58	33	58	39	13	69	5	11	10	16	20	48
ENST00000416204	4.30252	590	0.50678	50	31	47	31	44	39	9	41	48	31	60	27	17	32	49	33	14	11	13	12	7	11	2	11	17	5	18	7	6	6	10	9	10	5	20	9	18	5	4	12	2	1	3	3	5	9
ENST00000426962	3.52568	430	0.493023	33	24	37	20	34	26	4	29	35	17	43	24	11	26	35	31	10	7	10	6	8	8	1	7	13	3	15	6	4	2	6	8	6	6	15	7	10	2	2	12	2	0	2	0	4	7
ENST00000451070	3.506	599	0.475793	29	25	29	50	47	51	4	44	35	29	43	31	22	41	63	55	5	3	9	12	9	9	1	6	8	2	13	6	11	12	11	16	4	12	9	22	25	14	1	11	0	2	1	1	1	9
ENST00000457272	4.03996	706	0.383853	78	40	37	44	59	37	4	48	33	28	36	26	29	43	45	118	32	17	16	13	16	8	0	16	12	11	6	8	7	10	9	18	19	17	9	14	15	12	1	9	1	2	0	1	5	6
ENST00000487567	-0.209439	1457	0.607412	68	82	106	35	102	148	80	108	88	121	159	78	32	87	102	60	23	10	22	13	24	20	10	28	18	29	44	15	7	9	12	7	15	33	49	5	41	45	29	33	12	33	23	12	9	35
ENST00000493812	-3.9049	1430	0.608392	66	80	105	34	102	148	79	104	86	117	155	78	31	87	98	59	23	9	22	12	24	20	9	27	18	29	43	15	7	9	11	7	15	33	49	5	41	45	29	33	12	32	23	12	9	35
ENST00000599410	4.25704	562	0.549822	28	25	46	28	43	56	23	51	40	41	27	27	15	51	40	20	6	3	10	9	7	5	6	7	11	14	8	13	7	13	5	3	6	12	15	10	15	14	9	18	8	10	2	3	4	19
ENST00000542064	-1.56071	726	0.575758	38	34	77	24	58	53	21	50	66	60	72	37	11	35	65	24	9	8	15	6	9	12	6	7	18	22	31	6	3	4	14	3	7	14	28	9	18	14	4	17	8	1	7	5	4	15
ENST00000544004	-0.500349	581	0.611015	23	33	39	16	51	73	22	54	31	50	51	23	7	44	42	21	6	6	4	7	11	12	4	6	7	11	16	5	2	7	3	4	9	18	18	5	19	22	10	22	1	8	8	5	4	20
ENST00000551928	3.24006	791	0.45512	77	35	62	55	55	59	6	63	56	35	44	41	41	54	65	42	29	8	17	23	9	12	0	14	20	10	14	17	13	12	19	11	15	15	19	6	17	18	3	21	1	2	2	1	9	19
ENST00000552584	-0.00844523	1269	0.458629	134	84	111	68	115	83	12	83	101	56	71	61	48	70	94	77	44	26	40	23	33	26	7	18	38	26	24	23	11	15	22	20	30	27	36	22	39	14	3	27	3	4	3	2	9	22
ENST00000511602	3.41326	785	0.299363	72	47	33	83	52	29	2	53	37	13	17	32	75	46	47	146	25	8	11	28	25	9	1	12	14	5	5	9	20	8	18	37	12	19	2	19	11	6	0	12	1	1	0	0	12	4
ENST00000545958	3.05501	593	0.494098	49	32	51	28	51	47	4	57	38	43	27	25	22	37	51	30	11	14	15	9	9	8	3	12	19	11	11	10	11	4	11	2	11	9	19	12	18	9	0	19	1	2	0	1	5	18
ENST00000603718	-1.5354	515	0.483495	42	33	33	20	35	30	12	45	34	29	35	29	18	30	46	43	13	10	12	7	11	10	2	10	10	8	9	6	2	3	10	5	10	9	8	8	6	8	3	13	3	3	4	2	4	9
ENST00000601776	3.09601	5302	0.503018	301	270	441	257	428	387	79	424	328	324	395	302	211	337	434	383	83	65	101	52	98	91	11	70	111	91	155	84	50	52	88	67	94	97	168	69	129	97	30	131	17	23	18	21	53	129
ENST00000607478	3.14837	399	0.383459	42	15	25	27	29	15	5	32	16	16	18	22	23	35	24	54	18	5	9	9	6	0	2	7	4	6	8	7	5	9	4	9	8	5	10	6	8	2	0	5	0	2	2	1	5	11
ENST00000357168	-0.722194	1939	0.481692	157	128	190	95	184	108	31	140	165	102	115	89	64	124	135	111	40	28	60	29	55	32	13	28	75	42	46	27	15	31	24	24	44	52	60	28	50	18	9	31	14	9	5	3	15	38
ENST00000459662	4.20388	3307	0.4557	253	157	285	198	258	188	35	232	224	170	220	179	158	199	252	298	74	46	88	45	69	36	12	40	89	61	79	56	38	42	54	64	63	46	99	50	66	47	7	68	11	5	7	12	31	58
ENST00000484207	-7.26639	3780	0.490212	264	206	334	179	334	243	56	290	259	238	240	193	126	236	300	281	83	41	84	56	92	53	18	43	94	89	87	64	31	45	50	53	69	86	128	50	91	54	15	83	15	13	11	17	36	74
ENST00000497248	3.42701	4232	0.479442	330	230	356	217	370	284	57	326	275	255	252	210	158	268	327	316	120	43	98	69	95	66	18	51	96	96	92	72	45	50	60	62	77	96	135	62	107	64	16	97	14	13	11	19	42	85
ENST00000486671	-1.55517	2504	0.480431	175	119	190	133	185	179	39	234	150	157	136	123	108	182	200	193	53	22	54	46	42	31	12	34	50	56	49	35	24	38	35	36	39	39	69	37	57	47	11	64	5	11	8	15	36	63
ENST00000465501	-0.713468	2078	0.495669	187	114	188	102	166	163	24	152	174	113	156	81	64	115	156	122	63	36	58	30	40	33	9	32	76	32	57	23	21	21	32	28	45	36	53	32	56	50	9	47	3	6	8	7	21	33
ENST00000619182	3.45523	1947	0.494607	177	104	176	97	152	153	21	145	167	105	145	74	58	109	149	114	60	35	52	30	36	29	8	31	74	30	51	21	19	21	31	26	40	32	51	29	52	48	8	44	3	5	7	6	19	32
ENST00000556667	-0.45751	1924	0.460499	195	101	144	108	116	100	74	132	121	120	131	91	116	102	113	159	76	30	47	42	28	27	11	35	38	33	39	34	31	18	16	43	45	21	35	15	22	23	20	35	15	27	26	6	26	38
ENST00000413035	-0.102033	839	0.605483	32	45	50	29	61	104	53	78	46	76	61	28	17	72	47	39	6	9	9	8	8	17	6	14	12	20	13	5	2	15	6	6	8	21	22	10	29	26	21	27	4	24	21	4	7	30
ENST00000618204	-0.870312	1052	0.390684	124	45	62	111	60	47	28	56	69	50	56	45	90	49	73	86	51	13	20	40	28	8	3	6	20	11	25	6	35	14	26	36	17	11	11	20	7	11	11	18	3	13	10	2	12	16
ENST00000590829	-0.0222456	703	0.544808	53	41	59	24	58	44	25	63	50	58	54	31	17	46	55	24	19	8	18	8	16	4	6	15	20	18	13	8	2	9	8	5	10	18	22	8	11	9	6	18	3	9	10	3	8	23
ENST00000414659	-1.36759	2539	0.4423	255	159	226	162	219	152	29	171	184	135	119	113	144	126	176	168	90	38	75	52	66	34	11	47	70	55	47	54	39	31	49	43	42	59	71	47	61	44	8	39	5	9	7	8	31	46
ENST00000528614	2.87219	2587	0.498647	208	139	232	120	197	180	45	204	204	142	185	133	91	165	201	140	70	42	62	34	52	41	13	33	68	50	71	43	21	33	38	28	49	37	75	35	49	58	16	57	16	8	9	12	30	62
ENST00000433232	-1.26694	554	0.541516	38	31	47	28	49	38	23	30	44	43	46	26	13	27	44	26	13	9	9	7	10	11	5	5	13	12	17	5	5	8	10	5	9	9	20	11	18	9	3	8	6	4	10	3	2	8
ENST00000445504	-1.66824	1944	0.64249	88	87	163	42	136	228	97	163	132	201	233	59	24	108	132	50	30	14	33	11	25	32	13	17	34	56	60	13	8	12	16	6	21	42	63	10	49	84	31	64	16	39	36	6	9	59
ENST00000381361	-2.2251	2063	0.638391	98	92	170	46	147	246	102	176	135	213	236	62	27	120	137	55	34	15	35	13	26	36	13	17	36	62	60	12	10	13	16	7	24	44	68	11	54	90	35	67	16	43	34	9	8	68
ENST00000381363	-0.181129	1867	0.642207	62	94	146	35	143	231	91	174	109	194	199	57	22	121	123	65	13	12	27	10	24	35	14	21	32	57	45	12	4	13	9	9	22	44	71	6	57	82	30	61	13	37	31	10	7	69
ENST00000541840	-1.89476	196	0.561224	11	14	14	5	14	20	5	19	17	11	17	7	3	13	15	10	3	2	2	3	2	7	0	5	6	3	4	1	0	2	1	2	1	6	6	1	8	3	3	6	1	2	2	0	2	4
ENST00000421318	2.91109	441	0.394558	42	28	36	32	34	22	1	36	32	17	15	17	30	26	29	43	14	9	12	7	8	14	0	6	13	9	7	7	8	6	7	11	12	4	11	7	12	2	1	7	1	0	0	0	5	6
ENST00000511008	2.83642	719	0.534075	39	41	59	29	63	62	8	66	46	46	55	37	19	51	62	35	9	9	16	5	5	18	5	13	11	8	26	14	5	4	14	6	18	15	23	7	27	14	1	20	3	0	3	2	6	20
ENST00000455309	-1.12814	757	0.494055	43	35	57	43	53	63	10	62	53	43	47	43	29	47	72	56	10	8	14	11	13	10	1	11	17	13	15	12	7	9	15	11	11	14	19	9	19	20	2	22	3	2	2	3	7	10
ENST00000597865	3.05066	520	0.476923	42	26	38	28	39	52	5	48	29	20	26	28	24	46	34	34	12	10	12	8	6	10	1	9	9	7	11	11	4	11	6	7	12	9	9	9	18	17	1	16	1	1	1	2	3	18
ENST00000591087	-0.836812	838	0.619332	28	51	54	19	55	95	53	78	48	78	78	33	21	58	51	37	5	7	14	2	14	16	10	11	10	16	20	8	1	8	6	4	7	19	19	10	25	27	18	24	10	24	11	8	11	25
ENST00000623430	-2.50801	886	0.60158	56	49	64	24	55	88	54	68	57	76	100	35	26	52	49	32	23	6	18	8	15	14	10	10	15	18	25	6	5	7	6	6	7	21	18	9	24	22	19	23	9	25	11	9	8	20
ENST00000562716	3.63245	483	0.571429	28	28	47	13	42	43	9	38	31	37	45	30	15	24	42	10	11	7	9	1	14	4	2	8	13	11	12	11	4	3	5	1	8	9	23	2	8	20	4	10	0	2	3	4	3	9
ENST00000623529	-0.121184	2160	0.518519	112	102	183	99	172	144	29	191	152	145	168	119	59	145	204	135	31	24	30	27	43	21	7	31	58	46	53	26	14	27	30	28	33	37	70	32	46	35	10	53	8	7	5	9	16	53
ENST00000585620	5.28793	562	0.516014	23	24	43	24	40	55	15	47	34	33	25	40	17	45	49	47	4	3	9	7	10	5	3	6	10	12	7	14	1	7	11	5	8	9	21	2	13	23	5	14	4	3	5	3	5	13
ENST00000594721	3.68063	748	0.36631	74	35	33	66	45	48	4	65	27	25	24	36	63	53	51	98	32	8	14	20	11	7	0	17	4	9	10	10	20	7	13	26	16	8	10	11	10	15	2	21	0	2	2	0	13	16
ENST00000583687	-3.27119	2991	0.355734	448	155	202	296	209	122	46	145	209	107	95	131	236	137	199	253	195	60	80	113	65	32	14	44	86	39	35	42	91	39	64	102	71	30	50	58	46	25	16	35	5	16	14	11	30	33
ENST00000554389	3.44262	693	0.481962	42	32	57	38	48	55	9	61	39	48	45	29	39	38	50	62	9	4	15	14	7	12	1	12	15	14	17	11	7	6	11	13	10	11	19	8	21	16	3	15	0	4	5	0	13	13
ENST00000531894	3.33033	4184	0.493786	355	216	321	234	308	328	81	327	316	241	271	194	148	258	349	236	130	64	93	67	85	56	12	63	114	78	80	49	47	54	82	51	78	55	117	58	75	109	30	114	12	21	25	23	24	95
ENST00000561788	3.08347	1521	0.39908	128	83	99	117	116	64	13	120	94	61	50	89	89	105	132	160	56	22	17	32	32	12	1	38	32	21	17	29	23	18	34	42	21	19	37	39	18	11	5	30	0	1	2	10	14	35
ENST00000412178	-0.992644	489	0.560327	41	26	36	20	33	44	21	35	37	44	38	22	13	18	46	14	13	8	13	7	11	9	1	5	18	7	7	4	3	4	10	3	6	9	13	4	9	17	9	9	2	5	10	4	3	9
ENST00000623297	3.25228	3013	0.624295	105	160	233	77	257	410	127	247	173	279	264	123	40	192	215	110	36	25	31	13	55	51	25	29	44	77	76	36	10	21	25	21	27	79	120	31	96	145	59	109	29	31	42	25	12	91
ENST00000623983	4.56475	476	0.558824	29	22	35	17	36	44	14	44	27	38	43	19	11	34	35	27	9	2	10	8	9	7	2	4	9	14	8	4	2	4	8	3	7	11	14	4	12	8	6	17	2	0	11	1	2	17
ENST00000607797	-2.20084	3380	0.448225	262	155	231	241	219	202	68	237	204	180	216	189	204	189	273	309	83	49	56	74	51	33	13	58	69	44	60	58	57	47	59	77	52	43	70	54	62	58	23	59	7	26	23	12	42	48
ENST00000606188	-3.70926	527	0.40038	63	30	42	39	45	22	5	34	36	24	21	24	30	30	37	44	20	8	15	20	13	6	1	10	17	10	6	9	10	8	11	10	15	8	15	7	7	5	1	9	1	2	0	2	5	7
ENST00000510254	-2.07638	862	0.525522	82	50	87	40	65	63	43	43	81	61	61	35	30	40	48	32	34	14	18	16	12	15	10	13	33	20	23	10	11	6	17	6	12	15	33	5	19	18	10	16	15	12	6	10	6	16
ENST00000607112	4.12885	271	0.509225	19	21	23	10	22	17	6	25	24	17	16	11	8	14	23	14	6	5	6	2	5	6	1	9	7	7	5	4	3	3	2	2	5	10	4	3	6	5	1	5	1	0	2	3	1	5
ENST00000607831	3.91725	1963	0.580234	98	80	149	77	116	211	101	147	125	166	184	88	65	118	130	107	22	23	33	20	18	27	10	25	34	37	52	26	12	23	23	19	23	26	51	16	37	76	41	57	16	38	37	9	24	41
ENST00000504474	-1.33652	2868	0.396095	260	122	176	237	200	135	38	192	150	135	139	146	184	173	218	362	85	45	45	85	45	25	5	47	49	31	46	50	51	32	62	92	66	23	51	60	44	28	15	48	5	22	7	4	37	40
ENST00000513055	-0.624508	645	0.525581	48	29	58	37	49	42	22	36	52	52	61	24	23	26	48	37	13	10	17	8	8	8	4	9	20	19	14	5	6	4	17	10	9	12	19	9	13	11	7	11	3	5	12	2	7	9
ENST00000549516	3.17932	279	0.483871	19	13	22	16	19	20	4	21	19	18	18	16	13	13	27	20	5	5	6	3	7	4	0	2	5	3	11	3	3	3	5	5	5	2	6	6	4	8	0	8	1	3	0	0	3	6
ENST00000552933	-3.35654	1324	0.626888	75	70	83	35	87	150	98	86	74	127	164	44	28	74	63	65	29	16	22	8	21	24	16	9	16	18	42	7	9	10	10	6	20	26	31	10	33	48	35	34	11	35	43	9	5	34
ENST00000552284	-2.48581	934	0.658458	35	41	64	17	56	118	65	74	51	98	120	32	15	57	51	39	10	7	15	3	9	17	9	5	11	17	30	6	4	5	4	4	11	17	25	3	24	38	26	30	8	22	29	6	5	31
ENST00000547395	-2.76801	858	0.660839	31	39	60	16	51	110	59	66	50	88	112	30	14	50	48	33	9	6	13	3	10	16	9	4	12	16	26	6	4	5	4	3	9	15	25	2	23	37	22	27	8	19	27	5	5	26
ENST00000420449	2.82641	285	0.515789	25	23	20	13	25	28	7	18	23	17	17	12	9	10	24	13	8	7	7	3	8	8	1	6	8	4	5	3	3	3	3	4	6	7	8	4	8	8	3	9	3	2	1	1	1	3
ENST00000582616	2.86565	762	0.480315	69	44	61	49	67	54	9	55	60	46	46	28	27	41	64	41	28	11	16	14	15	14	3	12	23	13	17	8	8	7	19	15	18	14	22	13	17	16	2	19	1	4	2	2	8	14
ENST00000604546	-0.29579	690	0.457971	59	30	65	32	47	47	16	39	50	37	39	41	30	35	47	75	19	9	20	11	9	4	4	13	22	13	15	15	10	7	8	7	11	9	18	8	11	16	7	13	3	3	6	4	5	8
ENST00000584428	-0.0208802	539	0.593692	27	28	33	18	24	37	40	32	40	44	66	37	16	24	47	25	5	8	8	5	4	9	8	7	5	6	14	8	5	6	6	1	6	4	9	5	11	11	5	10	6	13	15	6	3	7
ENST00000526453	-0.206741	1359	0.509198	85	76	98	59	100	98	40	124	83	82	90	75	51	105	102	90	27	25	19	14	11	23	8	34	23	23	33	19	7	19	17	16	22	22	35	21	32	27	8	31	4	13	10	13	19	33
ENST00000437615	-1.02589	2418	0.535567	172	133	183	111	205	206	98	178	153	182	160	113	68	166	167	122	66	31	48	27	47	30	24	32	47	57	50	29	14	34	38	25	38	65	70	32	54	57	29	66	21	27	33	17	16	53
ENST00000553639	2.98638	4701	0.495639	395	276	339	253	428	455	71	376	241	282	277	200	200	317	312	278	177	71	72	74	96	80	25	75	86	103	91	59	55	66	66	66	77	114	154	83	142	155	19	139	13	22	21	15	47	109
ENST00000599320	3.3357	3336	0.405875	364	207	221	272	259	166	33	241	207	165	154	128	234	162	246	276	140	69	63	92	85	41	10	71	64	64	50	43	67	47	68	90	80	55	66	58	56	46	6	58	11	3	10	9	54	52
ENST00000507733	-1.77513	410	0.492683	47	23	23	18	37	43	6	34	19	25	20	18	8	29	33	26	23	11	8	5	9	8	3	3	3	7	8	5	3	4	6	4	13	5	10	9	12	12	1	18	1	2	2	1	2	10
ENST00000607857	-0.190713	415	0.436145	37	22	33	28	29	33	3	33	31	18	15	19	23	25	32	33	12	5	9	11	9	7	1	5	18	5	5	5	7	4	10	7	8	6	9	6	10	9	1	13	1	1	0	1	6	7
ENST00000513332	-0.569088	875	0.420571	106	34	66	54	52	37	11	63	63	39	54	49	39	52	74	81	44	12	28	22	9	10	2	13	20	16	17	13	8	11	15	20	14	10	17	11	13	6	5	13	1	3	1	6	9	13
ENST00000557527	3.95291	1763	0.363585	123	72	92	172	108	76	19	131	82	67	60	97	146	119	135	263	32	20	24	47	29	17	4	22	26	20	21	25	62	22	31	57	26	16	31	35	28	14	6	28	2	5	7	5	16	30
ENST00000553679	3.03812	207	0.405797	35	16	23	7	18	10	0	14	19	7	10	5	9	9	8	16	15	6	14	0	6	5	0	5	13	1	6	2	1	3	0	3	4	5	4	5	7	2	0	1	0	0	0	0	2	1
ENST00000521467	-0.496146	485	0.492784	52	20	41	26	35	31	10	40	36	37	25	24	15	29	46	17	21	5	14	12	4	3	3	10	14	11	10	6	5	4	12	5	8	8	14	5	15	8	0	8	2	1	1	6	4	11
ENST00000522519	-2.37404	1537	0.516591	123	70	136	64	99	115	55	114	119	109	97	85	51	89	123	87	43	23	34	23	20	18	10	22	60	28	26	22	14	13	20	17	29	20	40	10	32	32	15	36	10	19	13	13	12	28
ENST00000457356	-1.51589	4220	0.387915	459	215	279	351	294	201	57	260	251	171	169	234	300	225	320	433	186	64	93	116	91	46	13	65	103	54	62	60	96	51	96	108	88	57	63	86	65	62	16	58	7	22	12	16	45	47
ENST00000519751	-1.48555	596	0.54698	46	31	49	30	42	61	30	37	48	40	42	25	19	39	34	22	15	6	12	13	10	10	3	8	15	12	14	8	6	10	9	5	9	12	13	8	20	19	10	12	4	12	7	7	7	13
ENST00000512290	3.25364	832	0.411058	84	44	80	46	66	26	6	45	69	34	34	62	35	38	79	83	32	13	24	15	26	4	2	12	42	10	12	16	8	12	13	12	18	12	23	13	10	6	0	10	1	1	1	3	6	6
ENST00000438070	3.73005	646	0.386997	87	33	55	45	47	32	5	32	51	23	23	36	35	29	50	62	37	12	23	15	13	9	2	9	19	11	6	19	10	5	16	14	17	10	11	9	15	6	1	10	1	0	3	1	3	4
ENST00000514239	3.0237	549	0.473588	38	27	41	31	39	36	15	44	32	37	31	26	28	34	38	51	11	8	11	8	7	9	2	9	12	9	11	9	7	6	9	9	12	7	14	6	11	7	3	15	3	6	3	3	8	13
ENST00000623128	3.01081	1881	0.409357	90	63	108	142	111	99	24	156	86	96	72	125	116	132	175	285	21	17	19	33	17	18	4	24	28	25	21	34	27	17	33	65	20	20	39	32	35	22	8	34	4	8	4	8	20	45
ENST00000589457	-0.787141	721	0.527046	47	39	52	31	44	66	37	54	49	45	46	38	29	51	43	49	14	9	14	10	8	16	9	6	12	11	16	13	2	12	7	10	11	5	19	9	19	24	10	13	7	12	11	7	11	15
ENST00000588908	-1.06489	625	0.5296	41	38	47	26	42	58	31	47	43	40	39	30	26	42	36	38	11	10	12	8	9	15	8	6	12	11	13	11	1	11	7	7	10	6	19	7	17	19	8	14	7	9	11	4	10	12
ENST00000590292	-1.17918	509	0.554028	31	34	40	16	38	55	27	36	33	34	33	25	19	33	25	29	8	8	11	4	7	15	8	4	9	11	11	9	0	8	3	5	9	5	17	7	16	19	8	12	5	8	9	5	6	9
ENST00000588290	-2.48943	469	0.590618	28	32	43	11	32	42	34	28	43	36	40	22	12	26	24	15	9	5	10	3	5	14	10	3	12	12	11	8	0	6	4	1	6	6	16	4	15	12	8	7	8	9	12	5	3	8
ENST00000441666	3.6352	441	0.344671	67	32	32	40	37	15	2	22	31	9	20	15	36	20	22	40	25	11	14	17	16	7	0	9	10	5	10	6	14	5	9	12	12	9	9	7	10	0	0	5	1	0	1	0	10	3
ENST00000441249	3.40837	914	0.437637	85	51	67	61	67	60	10	67	59	38	48	51	54	55	71	69	30	12	20	22	15	10	4	22	23	14	14	16	13	13	19	16	17	13	22	15	24	18	4	14	4	2	2	2	11	15
ENST00000440518	3.06738	416	0.444712	42	28	29	20	28	27	6	35	29	18	20	22	21	22	34	34	18	5	13	5	9	4	4	11	11	6	7	5	3	2	8	7	10	7	6	5	9	11	2	5	2	0	1	3	7	5
ENST00000624878	2.83124	5566	0.492275	390	229	484	269	392	352	69	439	380	339	455	314	211	332	480	430	155	51	107	76	66	69	13	81	124	109	161	90	50	62	80	77	80	84	149	79	123	86	15	128	21	15	21	12	58	114
ENST00000415627	3.30945	781	0.481434	67	48	64	43	65	35	14	50	72	40	64	36	19	41	69	53	23	15	18	10	26	5	5	12	20	10	23	11	4	13	15	11	16	12	19	18	10	9	3	13	2	4	6	2	7	9
ENST00000523557	-1.63786	544	0.369485	71	28	32	50	36	18	6	41	37	18	18	26	36	38	43	45	33	11	14	13	14	3	4	6	13	6	7	6	14	7	11	18	10	6	6	14	4	4	1	9	0	3	0	3	6	10
ENST00000582142	4.51445	473	0.439746	46	24	35	34	36	32	3	34	28	22	27	25	29	28	37	32	20	4	7	15	11	4	1	7	9	10	9	7	11	8	5	10	6	10	14	6	11	8	1	12	0	0	2	1	6	7
ENST00000448869	-0.775028	758	0.656992	19	36	59	18	55	106	57	56	46	74	69	35	13	58	39	17	6	4	6	3	5	16	11	4	11	18	19	11	3	5	5	5	6	13	32	3	25	37	18	26	8	25	17	7	5	26
ENST00000449075	-1.66681	580	0.486207	52	30	35	40	52	38	22	31	32	36	39	32	21	39	43	37	19	10	10	13	15	6	4	5	12	10	7	6	7	13	7	13	16	9	14	12	14	5	10	9	4	9	5	4	4	9
ENST00000449819	-0.638902	458	0.50655	42	26	29	29	43	33	19	26	23	34	33	21	18	28	30	23	17	7	7	11	12	5	4	5	10	10	5	4	7	10	5	7	12	9	14	7	13	5	9	6	3	9	5	2	4	9
ENST00000432067	5.20072	460	0.441304	45	29	35	26	27	30	6	40	41	16	23	20	22	27	36	36	15	8	13	9	10	6	3	10	18	7	9	1	6	3	10	6	9	5	8	5	9	8	2	11	1	2	1	2	6	8
ENST00000580867	-1.59347	764	0.506545	45	44	72	40	67	44	14	66	61	50	53	32	29	53	56	37	10	12	13	10	12	13	2	17	19	24	14	15	7	13	9	11	9	18	26	13	22	6	3	13	3	3	5	3	6	15
ENST00000567829	3.81305	2926	0.559125	138	179	200	102	245	273	112	240	160	228	242	135	76	191	211	193	42	30	38	28	61	44	29	44	50	47	76	27	12	30	26	34	40	82	90	33	81	71	43	78	18	39	33	22	23	70
ENST00000511746	3.74265	1192	0.468121	94	83	85	73	101	87	27	104	72	62	55	49	68	87	72	72	26	23	25	20	29	20	10	24	18	26	20	20	16	23	17	17	24	24	31	22	29	25	6	27	8	5	7	7	28	27
ENST00000580253	3.78353	562	0.469751	60	33	54	32	39	32	12	33	48	29	39	32	32	22	43	21	23	11	18	8	7	9	6	11	24	9	13	8	8	9	9	5	6	7	18	8	14	9	3	6	2	3	5	2	11	3
ENST00000556528	-0.903878	509	0.609037	13	15	39	7	25	50	27	52	32	48	40	36	4	40	50	30	2	1	8	2	2	5	4	4	9	14	8	8	0	2	4	1	2	7	14	2	9	13	10	18	4	7	8	8	2	16
ENST00000555282	-3.11153	854	0.51171	54	42	52	32	53	59	15	93	48	59	68	41	25	60	81	71	22	8	16	8	11	13	2	16	11	12	14	15	4	4	11	13	11	18	13	11	15	13	5	26	3	3	5	4	5	28
ENST00000627886	-1.48461	2027	0.48002	153	134	164	107	190	145	30	161	140	114	112	80	74	133	141	148	46	36	40	31	42	41	13	38	54	44	42	24	13	32	34	28	45	53	62	30	64	36	5	40	10	6	4	10	13	51
ENST00000625265	3.09083	1066	0.493433	64	62	77	50	95	91	21	96	57	73	46	47	38	77	78	93	14	17	19	14	17	18	6	21	21	28	17	11	8	15	13	14	21	24	32	18	38	18	6	29	7	5	2	7	4	32
ENST00000436582	3.70913	1200	0.384167	122	68	86	105	90	42	6	79	84	39	54	66	84	68	98	108	38	28	25	31	29	9	4	26	39	13	16	18	27	18	26	34	24	18	24	24	19	9	0	14	2	2	2	0	21	17
ENST00000586698	-0.596882	573	0.56719	35	42	61	14	57	51	13	46	49	45	45	18	10	29	39	18	6	5	21	3	17	12	4	9	26	15	17	3	2	5	6	1	13	19	19	6	20	12	3	16	5	4	4	0	6	10
ENST00000588438	-0.952654	523	0.49522	42	24	40	24	42	40	13	35	37	30	35	26	9	37	39	49	15	3	15	9	10	5	5	4	13	9	12	6	4	6	7	7	12	10	13	7	14	9	3	13	3	3	4	3	2	14
ENST00000581944	3.05194	614	0.52443	53	26	60	28	51	42	8	49	50	47	52	23	14	35	52	23	20	6	18	8	10	7	3	6	20	15	12	13	4	4	14	6	9	10	23	9	18	6	4	14	1	0	6	1	6	19
ENST00000543486	3.68307	586	0.387372	94	37	33	45	59	37	3	38	25	27	18	20	32	35	36	46	46	14	17	16	19	8	2	8	11	10	8	4	11	10	14	10	20	12	10	17	16	13	1	7	0	1	1	1	5	11
ENST00000626773	3.20354	564	0.492908	30	29	41	36	49	54	8	50	29	33	24	31	27	45	44	33	11	4	8	7	7	14	4	4	9	9	8	15	4	9	14	8	7	9	21	12	22	11	2	19	2	2	3	1	9	23
ENST00000585478	5.72358	1130	0.376106	119	54	79	107	84	54	8	72	66	39	43	59	91	70	77	107	43	16	18	42	15	14	4	21	25	19	13	22	24	22	31	30	19	9	28	28	25	9	0	20	2	1	0	5	17	21
ENST00000591368	5.43129	1166	0.458834	116	66	111	73	98	70	10	81	100	66	71	39	53	57	83	71	41	18	33	24	24	18	4	20	41	29	30	11	12	17	27	17	25	10	40	23	35	14	3	18	6	1	0	3	17	18
ENST00000377178	3.35245	1504	0.367021	174	79	96	132	94	56	13	99	111	45	60	74	102	81	121	166	69	30	36	39	31	17	7	24	39	10	23	24	29	19	40	44	28	13	22	31	26	9	2	19	6	0	0	7	20	23
ENST00000448377	4.17281	1923	0.414457	171	92	127	153	143	110	13	152	111	95	85	88	118	121	154	189	56	25	33	57	31	21	4	36	43	32	32	20	40	31	40	42	37	32	35	39	42	28	3	37	5	0	5	3	24	32
ENST00000420573	4.5712	339	0.415929	48	17	33	23	30	15	1	18	27	17	23	10	17	14	20	25	20	7	14	7	6	5	0	6	9	9	13	2	3	6	6	8	10	3	9	8	10	3	1	1	1	0	0	0	5	1
ENST00000446847	4.22335	650	0.326154	73	26	55	52	28	14	1	49	47	15	19	39	59	37	45	90	29	8	19	17	8	4	1	13	20	9	8	18	15	9	9	19	8	6	5	9	2	4	0	8	0	0	0	1	11	6
ENST00000514661	-2.18355	424	0.400943	49	27	20	26	27	28	9	31	17	14	22	21	28	26	24	54	24	6	8	11	11	8	4	4	5	3	5	6	7	4	4	11	9	6	5	7	6	7	1	14	0	3	3	3	5	8
ENST00000563394	3.19491	1796	0.52784	127	93	124	73	135	185	59	137	94	120	140	78	61	118	109	142	49	18	32	27	27	31	9	26	32	32	43	17	11	26	17	19	26	45	48	16	52	65	20	48	8	19	24	8	18	37
ENST00000591166	-0.668853	754	0.530504	36	43	58	24	70	67	11	82	33	59	38	40	23	61	62	46	5	6	15	9	15	17	2	9	8	23	10	17	5	7	5	7	16	18	28	8	19	15	4	29	2	5	2	2	9	34
ENST00000588785	-1.97709	574	0.515679	29	28	44	19	48	53	9	60	25	40	27	33	18	49	45	46	4	5	12	8	12	7	1	8	8	16	8	12	4	4	4	7	13	8	21	6	12	13	5	22	0	4	3	2	7	23
ENST00000570335	2.82168	3204	0.557116	168	194	252	120	274	245	126	261	221	251	274	132	70	217	226	172	49	35	51	33	67	48	38	41	68	73	88	23	15	41	40	24	38	95	104	37	70	54	40	81	24	38	40	24	20	96
ENST00000507444	2.92411	2419	0.487391	153	112	159	146	176	208	32	236	136	142	140	108	105	189	196	180	55	23	47	28	44	30	11	27	46	27	52	33	24	41	35	46	37	38	50	51	49	55	10	94	8	8	6	10	26	78
ENST00000428687	-0.320592	706	0.566572	37	37	58	32	54	59	30	58	53	58	62	25	20	47	48	27	7	7	13	10	13	10	7	7	14	23	17	4	7	15	6	4	7	15	24	8	15	15	10	19	6	3	11	10	7	15
ENST00000436710	-0.278453	901	0.573807	31	49	57	29	66	107	25	100	51	68	53	47	19	73	84	41	8	6	8	9	10	20	7	12	12	20	14	11	3	8	14	4	7	24	24	10	25	35	8	39	5	7	6	7	7	42
ENST00000578216	-3.26884	632	0.563291	25	28	46	25	54	72	11	52	31	37	61	38	14	52	48	37	5	4	12	4	8	13	0	7	8	9	20	9	0	7	13	5	10	14	17	13	22	28	4	18	3	1	1	6	5	22
ENST00000620490	3.50135	1937	0.420237	199	111	167	140	155	100	13	135	134	83	112	81	129	109	118	150	74	25	58	42	52	24	4	31	65	27	37	38	35	36	42	27	48	31	44	32	41	21	5	33	3	3	5	2	32	31
ENST00000534086	-0.329857	432	0.678241	11	19	41	7	31	50	32	30	32	44	56	18	5	29	21	5	4	1	5	0	5	6	3	5	7	12	15	7	1	4	2	0	3	8	16	4	10	20	8	12	6	12	11	3	4	12
ENST00000598590	-0.405934	1394	0.555237	90	58	99	46	76	132	61	123	86	107	116	72	41	96	104	86	35	17	23	15	11	18	9	20	34	19	25	21	8	13	15	10	16	18	32	10	27	45	14	46	7	25	18	11	14	32
ENST00000609315	-0.569624	573	0.525305	39	32	38	32	47	43	10	46	38	34	53	30	18	37	53	22	18	4	7	9	10	8	2	12	15	5	13	5	9	5	13	5	6	12	16	13	15	9	3	16	1	3	5	1	5	11
ENST00000602306	-0.526681	775	0.531613	51	36	62	23	38	69	26	68	60	44	66	40	23	52	57	59	20	9	16	6	8	13	5	10	20	11	22	8	1	6	5	11	7	10	14	7	7	24	11	27	7	9	5	5	10	18
ENST00000574724	2.97295	1921	0.494014	138	81	171	75	144	134	21	158	123	116	147	105	60	127	152	168	54	28	37	19	35	21	6	19	47	39	52	33	12	15	23	25	32	23	74	15	42	35	8	48	4	5	8	4	16	50
ENST00000510004	3.01028	935	0.42246	82	52	69	66	74	51	10	75	65	38	37	45	49	69	68	84	32	13	17	19	17	10	7	18	20	15	14	20	13	19	11	23	19	16	22	17	20	13	1	17	6	2	1	1	14	19
ENST00000583247	3.2306	423	0.463357	29	24	30	24	31	23	8	36	32	19	22	25	15	32	38	34	9	5	7	7	7	7	2	8	15	2	5	8	4	9	8	3	4	9	12	6	9	6	2	6	1	3	1	3	2	6
ENST00000420998	-0.182393	598	0.424749	57	33	52	41	44	27	4	46	52	28	29	24	31	33	48	48	21	9	13	14	16	7	0	10	24	8	9	11	8	4	16	13	8	9	17	9	11	6	1	9	1	0	0	3	7	10
ENST00000531215	3.85048	471	0.422505	30	17	26	29	22	24	6	46	26	24	20	30	24	34	48	64	13	7	2	8	5	4	0	8	6	3	7	10	7	4	6	12	1	7	7	7	7	5	1	10	1	1	3	1	6	11
ENST00000592094	-1.81114	1042	0.53263	76	54	78	49	76	77	17	83	79	67	102	53	25	56	104	45	24	21	18	13	18	18	6	12	15	16	33	14	6	5	24	14	14	15	30	17	21	21	5	30	6	1	6	4	7	25
ENST00000588654	-1.00304	541	0.524954	50	28	50	21	43	37	9	42	43	39	47	24	13	27	47	20	17	12	12	9	7	9	2	10	10	13	18	9	4	4	8	5	10	8	19	6	11	9	2	15	2	2	4	1	4	14
ENST00000432308	-0.986076	629	0.499205	36	34	65	42	55	36	8	36	58	37	51	33	29	28	54	26	5	6	18	7	16	8	3	7	25	15	14	11	10	10	13	9	7	14	17	16	14	12	0	10	2	2	2	2	4	11
ENST00000624132	-0.519989	1934	0.46122	159	113	117	136	154	134	47	129	113	108	113	93	99	110	150	158	63	32	28	36	49	31	8	25	35	32	27	23	33	27	30	46	32	38	49	35	45	35	21	33	11	6	22	8	20	30
ENST00000509332	-1.61172	767	0.52412	39	40	59	34	63	80	8	75	44	39	53	40	26	66	56	44	10	7	14	8	10	13	1	16	7	17	20	15	7	8	7	11	12	13	26	12	23	27	3	27	3	1	3	1	9	29
ENST00000499452	-0.177426	1592	0.507538	131	103	139	69	156	125	21	116	110	89	114	77	46	101	115	79	51	25	34	20	49	24	6	24	36	36	41	26	13	17	18	21	40	38	53	25	48	34	5	38	6	4	9	2	13	35
ENST00000521090	4.02426	774	0.445736	61	50	59	60	71	59	3	59	53	41	24	34	44	42	67	46	21	13	16	11	18	14	1	17	20	14	9	15	16	13	20	11	10	15	20	26	30	16	0	13	1	1	0	1	7	16
ENST00000520068	-0.114932	712	0.425562	64	51	46	44	58	47	2	68	44	27	20	37	39	50	60	54	20	14	16	14	21	12	1	17	16	13	5	12	9	9	14	12	21	9	16	12	18	11	0	18	0	0	0	2	14	21
ENST00000521097	-1.84831	487	0.464066	40	38	40	23	39	31	4	42	43	20	26	21	20	27	39	33	11	9	12	7	17	6	2	13	17	7	7	9	2	4	9	8	6	13	11	9	12	5	2	12	2	0	1	1	7	5
ENST00000521034	-0.202253	432	0.425926	43	32	35	29	34	22	3	33	48	14	15	15	15	24	38	31	10	9	14	10	11	8	2	11	19	6	3	7	3	8	9	9	6	10	9	8	8	2	1	11	1	0	1	1	6	7
ENST00000623164	3.3604	1770	0.527119	125	94	158	74	161	141	30	137	113	129	147	74	52	106	127	101	44	24	43	14	30	34	8	22	36	56	42	24	14	18	21	21	33	32	70	26	52	36	9	43	6	8	13	3	19	46
ENST00000628401	4.32292	2283	0.448095	163	99	167	122	138	156	18	203	129	114	127	138	122	146	196	244	65	19	43	35	32	27	5	35	49	31	35	52	30	24	37	31	26	28	53	31	41	47	5	63	2	3	4	9	23	49
ENST00000564619	3.83475	8400	0.475119	629	348	712	492	607	531	97	670	572	453	635	426	373	573	642	639	221	99	171	137	135	88	19	106	212	162	219	119	99	119	131	143	150	101	228	128	185	136	25	185	16	18	34	29	91	170
ENST00000534275	-0.974725	351	0.373219	47	17	23	35	26	16	2	25	26	14	15	7	22	22	22	31	17	8	17	5	8	5	0	4	10	2	8	3	12	7	6	10	7	3	3	13	4	2	2	8	1	0	1	0	5	4
ENST00000599817	-0.470302	340	0.526471	25	19	27	16	29	31	9	24	29	16	23	17	4	27	26	17	6	3	11	5	7	6	1	5	9	7	6	5	2	5	6	3	7	5	11	6	11	8	3	9	2	2	5	0	0	14
ENST00000521257	3.03329	739	0.469553	46	31	49	35	48	55	9	78	37	35	42	43	30	68	57	75	11	9	13	13	10	7	2	12	10	12	16	11	4	6	10	15	18	5	21	4	18	14	3	20	3	1	2	3	7	21
ENST00000518011	4.60925	551	0.453721	55	33	45	35	50	38	14	36	35	38	20	18	28	29	32	44	21	15	9	10	14	7	6	6	17	15	6	6	8	7	9	11	14	7	16	13	13	10	2	13	2	6	4	2	6	8
ENST00000532553	4.81204	546	0.525641	30	21	54	20	35	31	7	50	43	37	57	27	18	34	45	36	7	7	10	5	4	6	0	11	16	11	18	9	4	6	4	6	6	5	19	5	14	6	3	8	3	2	1	1	7	9
ENST00000499178	-0.344726	663	0.457014	60	38	70	31	46	34	10	43	64	28	49	29	29	33	41	57	18	10	21	11	15	9	2	12	28	13	19	10	10	3	8	9	12	11	18	5	13	10	1	10	2	1	3	4	5	11
ENST00000506160	4.31093	524	0.473282	50	27	39	33	44	27	6	38	39	29	40	25	16	32	48	30	19	8	13	10	12	6	1	8	14	10	10	5	7	9	9	8	9	9	15	11	10	6	1	10	3	1	2	0	2	13
ENST00000609952	4.46077	876	0.40411	102	49	63	68	69	54	4	59	58	38	38	33	53	45	62	80	39	15	24	24	21	14	2	12	23	15	13	12	17	8	18	25	19	16	17	17	20	19	0	15	0	1	0	3	13	10
ENST00000595918	4.50521	1032	0.386628	116	47	82	83	66	39	4	69	81	43	40	57	65	49	95	95	43	16	25	31	20	7	1	19	33	19	15	15	23	14	21	25	20	9	22	15	12	9	1	17	0	1	2	1	7	10
ENST00000598327	4.47058	638	0.431034	54	38	53	47	60	27	8	37	47	27	35	34	31	40	47	52	17	12	16	8	19	5	4	10	16	10	10	17	6	12	14	15	13	10	18	19	13	4	0	10	2	1	4	1	7	9
ENST00000625221	4.01293	805	0.416149	64	42	63	54	70	41	4	67	44	34	29	46	45	65	56	80	19	10	20	15	16	10	0	16	20	13	16	14	12	16	11	14	16	13	27	14	19	8	0	14	0	2	0	2	11	17
ENST00000447907	-2.58975	880	0.554545	54	61	70	32	82	72	26	70	58	69	69	41	22	49	72	32	19	12	14	9	25	12	7	17	18	20	20	12	1	10	17	4	11	29	33	9	26	18	8	20	4	9	9	4	8	19
ENST00000620056	2.84669	701	0.456491	66	34	65	39	44	51	5	58	62	26	39	34	32	46	53	46	19	12	27	8	9	15	0	10	36	9	8	11	9	13	7	10	14	5	13	12	15	17	2	17	3	1	0	1	12	12
ENST00000610845	3.13179	410	0.458537	42	19	38	22	32	27	2	30	32	19	22	23	15	26	34	26	12	6	17	7	5	7	0	7	22	6	5	5	3	9	5	5	12	5	12	3	11	6	1	9	1	1	0	0	5	7
ENST00000412084	3.78158	979	0.468846	87	49	70	68	72	49	23	62	80	55	76	42	36	53	83	73	26	16	21	24	19	11	9	10	27	12	20	11	10	13	24	21	23	19	18	12	15	12	7	15	2	5	7	9	8	15
ENST00000615176	3.79695	1857	0.439418	156	103	132	133	150	124	13	143	106	88	108	83	111	115	133	158	53	28	35	40	34	27	5	37	42	28	38	24	29	28	44	32	33	35	43	39	45	27	1	51	2	2	6	3	23	37
ENST00000615485	2.81661	742	0.478437	47	34	58	48	55	46	6	67	50	43	47	40	35	51	70	44	10	10	15	12	10	7	1	16	15	13	16	14	11	16	13	8	13	7	24	11	18	8	1	19	3	1	2	0	12	18
ENST00000590813	3.93276	621	0.441224	50	37	53	43	54	35	3	45	42	27	34	34	38	38	47	40	14	8	15	13	8	9	2	18	10	10	16	17	13	12	13	5	14	10	21	9	22	5	0	8	1	0	1	1	10	17
ENST00000586206	3.53936	757	0.457067	55	44	60	50	69	44	3	68	45	35	43	39	41	60	56	44	14	10	17	14	9	9	2	24	12	14	16	18	13	16	13	8	18	13	26	11	24	6	0	14	1	0	1	1	11	26
ENST00000592283	3.65664	672	0.452381	54	39	50	40	59	47	8	51	39	31	31	38	32	48	50	54	21	7	13	12	9	14	2	14	12	11	14	13	9	9	12	10	15	11	23	10	22	11	3	11	4	1	1	2	7	18
ENST00000629276	3.15996	670	0.431343	54	31	41	40	45	38	8	71	34	28	31	34	34	65	47	68	20	9	10	14	8	8	0	15	10	10	11	10	7	10	9	14	12	5	19	9	14	4	3	17	1	1	2	4	9	24
ENST00000625883	-1.87512	1485	0.443098	168	49	91	102	164	143	26	123	41	28	35	97	37	236	49	95	73	18	23	54	18	7	15	9	26	21	21	23	14	62	21	5	58	15	63	28	117	5	9	12	3	0	5	18	13	13
ENST00000455153	3.13622	323	0.328173	50	23	14	43	30	10	2	11	24	7	15	7	26	13	22	25	23	5	4	17	13	6	0	4	6	2	4	2	13	5	12	13	11	6	5	8	5	1	1	3	1	0	1	0	3	1
ENST00000565082	3.66714	536	0.434701	59	55	34	24	63	19	8	39	27	23	29	25	24	32	33	41	23	10	13	13	37	5	2	11	10	6	10	8	9	7	4	4	13	34	10	5	8	4	2	5	3	1	2	2	5	14
ENST00000569274	-0.316051	1790	0.415642	173	114	109	128	158	124	16	140	84	82	60	80	108	118	121	174	71	30	31	41	44	31	4	35	27	31	22	29	31	23	28	45	43	33	40	42	44	33	7	40	3	2	7	4	23	28
ENST00000636060	-0.871715	548	0.538321	47	29	44	24	42	41	26	41	39	52	35	19	17	28	39	24	18	7	15	6	11	8	2	8	16	17	5	6	5	6	8	5	12	12	9	9	12	10	9	10	6	9	7	4	5	12
ENST00000554859	-2.26165	448	0.571429	29	21	49	13	34	26	9	32	39	38	56	21	10	16	40	14	9	8	9	3	6	6	4	5	14	15	15	5	1	1	9	2	6	3	19	6	11	9	2	4	2	1	6	0	3	7
ENST00000449345	3.18425	399	0.428571	50	22	29	22	29	26	2	35	24	18	20	17	20	26	28	30	13	12	16	8	5	6	1	10	11	3	6	9	3	5	7	7	10	5	6	8	9	6	1	10	0	0	2	0	7	10
ENST00000444800	-0.388491	509	0.430255	36	25	30	34	31	30	12	40	36	15	20	35	22	43	44	55	9	7	9	10	8	7	4	6	11	3	7	9	4	5	11	14	9	9	7	6	9	9	3	9	4	2	2	4	5	13
ENST00000606827	6.19151	2206	0.489121	188	103	144	118	138	164	74	175	125	135	159	109	103	148	151	171	75	28	39	45	25	27	8	43	32	42	47	23	27	16	35	40	44	26	42	26	45	48	28	43	14	25	22	13	23	55
ENST00000369035	-0.683182	490	0.630612	31	21	46	11	35	68	21	42	36	47	53	7	7	29	23	12	12	5	10	4	5	10	1	5	15	13	16	2	2	3	5	1	5	5	22	3	18	27	7	16	2	9	8	2	3	18
ENST00000555435	3.00863	478	0.387029	43	12	30	43	33	26	6	31	27	21	16	25	26	37	37	64	13	4	10	15	5	2	1	4	12	5	4	9	12	8	9	14	13	1	9	10	9	5	3	9	1	2	3	0	5	7
ENST00000539532	3.76688	415	0.428916	46	17	34	18	22	18	7	36	29	19	22	25	19	28	32	42	21	5	13	7	4	4	2	7	7	8	12	7	3	3	5	7	6	3	7	5	4	4	2	8	2	2	0	3	4	9
ENST00000418403	-1.76057	397	0.450882	37	18	18	27	29	27	13	31	19	29	10	21	16	26	37	38	14	7	9	6	7	5	2	4	7	7	1	3	7	5	7	8	6	6	6	11	7	4	4	12	4	5	3	1	3	6
ENST00000524818	3.22869	489	0.511247	46	27	39	25	42	21	24	26	37	40	39	21	13	25	34	29	14	9	15	8	12	6	1	8	9	14	6	10	3	6	7	9	14	8	10	10	8	2	5	6	2	6	15	1	6	7
ENST00000531661	-2.07928	1017	0.468043	104	68	65	57	95	63	28	71	67	59	46	47	29	66	80	71	37	24	25	18	28	18	6	16	14	23	10	18	9	14	13	21	31	20	22	21	26	14	5	18	12	8	4	4	11	20
ENST00000518674	-1.18745	318	0.531447	27	14	28	11	28	27	8	31	18	25	20	12	8	28	18	14	9	5	9	4	4	6	0	4	8	11	4	5	1	5	4	1	11	4	11	2	4	3	5	15	0	5	1	2	1	14
ENST00000562681	5.74431	698	0.520057	41	34	52	29	58	64	8	64	48	42	43	36	10	54	65	49	9	13	9	10	12	14	1	7	19	11	14	8	3	6	14	6	10	13	26	8	19	19	2	24	2	1	4	1	1	22
ENST00000569782	-0.223601	655	0.49313	52	23	44	32	37	45	28	53	43	52	37	28	19	43	51	67	22	7	13	10	8	5	2	8	15	9	11	9	4	10	9	9	9	5	14	8	7	11	11	16	5	10	10	3	4	15
ENST00000413549	3.40984	540	0.527778	42	24	43	24	43	44	23	34	31	38	44	27	16	39	30	37	18	9	10	5	8	5	4	7	9	11	12	11	1	5	9	9	11	5	19	8	17	14	5	8	1	9	10	3	2	12
ENST00000517623	3.09572	502	0.416335	84	19	75	32	37	19	2	20	62	17	33	18	26	24	20	13	24	9	36	15	10	4	0	5	34	8	24	9	12	7	10	3	14	5	13	5	11	3	0	5	1	1	0	0	4	7
ENST00000392097	-0.674438	911	0.469813	80	49	63	49	69	48	31	69	57	56	53	44	35	64	63	80	27	17	23	13	19	7	8	15	21	17	13	12	6	13	15	15	17	15	21	16	15	8	8	17	1	9	10	11	9	20
ENST00000498714	3.91931	3539	0.367335	401	147	240	296	209	127	34	229	207	134	163	197	267	191	264	432	173	50	79	98	49	33	9	56	84	44	49	63	74	53	72	97	46	28	59	76	50	24	7	46	11	7	7	9	40	33
ENST00000601893	3.51493	719	0.611961	35	38	73	16	63	102	20	54	52	62	61	26	12	37	46	21	8	9	14	4	13	20	2	3	17	26	18	12	3	4	6	3	11	17	32	3	25	46	8	23	3	10	4	3	2	19
ENST00000599259	3.03636	516	0.658915	17	23	46	6	39	78	20	43	33	47	55	25	2	32	39	10	3	8	5	1	5	12	2	4	6	15	15	10	0	2	3	1	6	7	25	1	17	35	9	17	2	8	8	2	2	16
ENST00000590845	-5.2545	439	0.548975	31	22	34	19	32	29	26	18	35	33	43	24	8	21	32	31	10	6	11	4	7	9	4	2	9	8	14	3	1	4	5	9	8	7	11	6	11	7	6	5	3	8	13	2	0	5
ENST00000586340	3.86043	2305	0.514967	142	119	189	104	180	196	50	154	154	135	185	133	79	129	183	172	35	33	45	29	46	36	11	26	49	41	62	37	8	21	41	34	43	42	67	28	63	65	18	50	13	15	19	3	19	48
ENST00000593173	3.12806	396	0.497475	27	22	27	19	31	21	14	21	26	27	33	24	12	17	35	39	8	4	10	4	9	7	4	2	7	7	8	5	1	3	5	10	9	11	4	7	9	5	3	4	2	5	6	1	2	4
ENST00000583250	3.9001	591	0.375635	57	24	50	48	37	24	4	45	35	24	22	31	50	38	36	65	23	8	17	9	8	3	1	12	15	14	11	10	16	8	8	15	6	5	14	12	12	4	0	8	0	1	2	1	11	6
ENST00000436872	5.7029	321	0.426791	37	16	37	22	28	15	1	18	28	19	15	13	20	12	22	17	12	5	11	8	7	4	0	5	11	10	9	7	5	7	6	4	8	5	11	4	7	3	0	5	0	0	0	1	6	2
ENST00000566572	3.0643	801	0.538077	34	33	44	30	51	73	17	82	39	61	67	40	17	56	80	76	10	6	10	8	10	9	3	11	8	19	14	3	4	9	10	7	10	14	18	9	19	19	7	28	5	4	5	3	1	23
ENST00000445226	4.79316	294	0.503401	23	19	24	17	28	21	4	18	26	10	31	10	6	20	18	18	7	7	4	5	7	6	0	6	7	4	8	5	1	6	6	4	6	6	8	8	8	4	2	7	0	0	4	0	2	7
ENST00000592873	3.61333	4692	0.505754	271	234	371	239	368	332	53	380	303	267	387	283	173	300	429	301	86	57	74	53	77	72	11	74	94	76	133	68	38	59	84	58	53	80	141	94	107	83	17	125	14	12	8	19	45	89
ENST00000399868	2.86322	3086	0.479909	233	153	218	170	251	222	54	266	171	197	178	142	120	221	237	252	73	49	64	46	38	40	20	55	60	62	48	48	34	34	53	49	66	57	71	57	81	54	11	76	14	17	16	7	29	86
ENST00000621331	3.57398	621	0.521739	25	22	45	34	41	54	13	60	38	45	43	30	23	47	54	46	9	0	6	9	6	5	4	7	13	12	11	9	4	7	11	12	5	8	20	8	12	21	2	19	5	4	3	1	6	17
ENST00000615017	-0.116514	993	0.432024	103	36	78	62	71	56	6	83	62	56	37	58	43	68	92	81	41	13	26	22	8	7	1	20	22	20	12	24	11	22	13	16	18	10	26	17	20	14	2	20	2	2	1	1	13	13
ENST00000609924	-0.887738	686	0.469388	71	40	41	31	32	52	26	60	47	28	41	36	34	50	44	52	28	17	14	12	9	8	6	17	10	6	13	12	5	11	4	11	8	8	14	2	13	14	9	16	7	7	3	9	11	13
ENST00000417557	2.93238	2165	0.51455	116	114	159	100	177	145	36	190	125	163	169	108	71	127	201	163	42	26	25	23	35	30	9	39	37	48	50	24	13	17	40	30	24	45	76	32	52	37	15	41	7	6	7	16	19	43
ENST00000518536	3.09283	625	0.4896	53	31	53	45	54	34	11	39	52	40	46	30	23	32	58	23	18	10	15	10	15	11	1	4	16	12	14	11	6	11	17	11	14	10	20	10	12	4	4	14	2	2	3	4	7	9
ENST00000624576	4.33565	2257	0.389455	233	94	146	196	151	91	21	159	129	83	122	123	156	154	168	230	88	29	40	75	37	22	10	25	46	24	37	39	52	38	41	65	49	18	39	45	30	14	4	43	4	4	3	10	28	40
ENST00000608436	3.99195	391	0.40665	47	35	22	31	41	25	8	20	21	15	11	18	27	19	23	27	22	6	5	14	24	6	2	3	9	4	3	6	17	7	3	4	10	16	6	8	7	10	4	4	2	3	1	2	4	5
ENST00000624558	3.87047	1573	0.534011	86	61	138	59	94	79	55	113	116	108	180	95	49	92	126	121	38	13	23	11	19	10	12	20	33	26	52	27	9	11	18	21	13	18	45	18	29	20	11	19	11	7	21	16	10	31
ENST00000448359	-0.151586	2443	0.491199	162	85	195	164	152	127	30	191	207	118	245	129	85	171	228	153	56	16	55	35	31	21	4	29	59	34	65	37	24	47	60	33	29	39	52	32	39	34	16	37	7	8	6	9	26	46
ENST00000569892	2.8147	571	0.441331	62	29	48	34	41	27	6	41	43	26	38	30	27	33	44	41	26	11	16	9	11	6	2	10	13	9	19	7	9	6	6	13	17	4	12	8	8	4	1	14	2	1	0	3	6	13
ENST00000624902	3.50919	4547	0.390587	469	257	329	364	329	229	28	319	298	169	203	201	323	250	311	467	165	78	107	118	104	66	5	82	118	63	76	72	106	47	87	124	87	74	78	90	84	53	8	84	9	2	9	8	62	74
ENST00000523945	-0.212887	530	0.450943	66	32	42	27	41	31	15	34	38	30	24	26	22	28	36	37	31	10	15	10	12	5	3	12	19	12	6	5	3	8	8	8	10	10	12	9	12	10	3	6	4	1	8	2	5	5
ENST00000577309	3.23452	3703	0.5266	190	177	239	186	291	424	74	332	183	211	236	199	128	309	280	243	67	34	52	37	60	59	17	41	53	51	73	62	39	43	60	44	44	74	95	78	103	155	24	142	13	24	22	15	29	129
ENST00000557160	3.19472	568	0.360915	60	30	49	57	43	12	3	37	39	25	27	19	54	28	30	54	19	8	10	23	15	3	0	12	12	12	12	13	25	11	5	16	10	9	15	9	7	2	0	3	2	1	0	0	7	7
ENST00000611501	-1.17003	352	0.633523	25	13	18	10	13	45	38	18	22	38	40	9	7	18	12	25	14	3	4	3	3	5	2	3	5	2	9	2	1	2	2	5	5	2	4	2	5	13	21	6	4	19	14	1	1	9
ENST00000507521	-0.753484	549	0.508197	33	21	48	36	42	48	16	40	40	43	30	20	24	33	39	35	7	4	12	10	4	10	2	5	17	11	12	8	4	8	13	11	8	11	13	10	14	12	6	16	3	8	2	3	6	10
ENST00000508713	3.50972	3025	0.423802	213	140	180	224	212	199	32	249	142	132	155	161	190	221	222	352	71	36	46	60	43	45	10	42	52	37	51	40	57	44	49	74	53	45	57	57	74	45	10	70	3	9	9	11	41	65
ENST00000606587	-0.524003	494	0.546559	55	36	29	10	26	47	29	47	37	37	36	11	12	28	27	26	27	17	7	4	9	10	6	11	6	7	8	8	4	2	3	1	8	7	7	4	10	12	9	16	7	11	11	0	5	11
ENST00000507582	-1.77782	2223	0.552857	135	126	178	85	199	199	76	164	136	180	169	106	55	133	167	114	46	30	43	16	48	40	11	27	47	62	43	26	8	21	34	22	32	53	76	37	61	58	21	59	9	27	26	14	14	45
ENST00000573346	3.46738	801	0.630462	25	44	66	16	66	107	28	79	51	76	66	32	10	53	64	17	5	7	10	3	11	20	4	9	11	22	23	10	0	6	7	3	7	26	28	5	26	32	11	38	8	6	8	6	2	26
ENST00000576824	3.09738	820	0.630488	16	42	67	20	68	110	26	86	48	73	75	30	13	66	58	21	1	5	8	2	11	19	4	8	10	21	26	10	2	7	8	3	7	25	32	4	24	35	10	40	6	4	12	4	3	37
ENST00000573935	3.20778	646	0.625387	21	26	63	17	46	72	19	57	55	62	68	25	6	34	60	14	4	5	9	3	5	11	5	5	14	19	24	6	1	2	11	3	5	11	25	4	19	21	5	27	6	4	5	4	3	15
ENST00000432957	3.97375	582	0.508591	26	26	50	34	53	55	7	40	33	33	37	37	24	40	47	39	6	4	9	7	9	10	2	5	13	15	11	11	5	7	15	7	11	13	18	11	25	11	3	16	1	4	2	0	6	15
ENST00000566143	-0.163252	641	0.547582	46	37	56	20	66	58	13	52	37	55	48	22	11	38	45	36	19	8	11	7	11	12	4	10	10	19	19	8	2	6	7	5	10	17	31	8	20	17	6	15	4	4	3	2	3	16
ENST00000607486	4.39031	925	0.327568	116	46	51	97	65	29	11	54	40	30	25	49	89	54	57	111	45	18	19	33	21	9	4	12	16	10	6	19	31	11	24	31	18	8	12	27	13	5	0	11	3	2	2	4	12	8
ENST00000574252	3.31102	759	0.504611	47	29	57	47	54	51	15	63	50	54	59	36	29	48	69	50	15	5	12	15	9	9	4	7	12	19	17	9	8	8	21	10	8	12	19	15	15	15	5	16	3	2	6	4	7	20
ENST00000420038	3.63977	695	0.454676	62	54	34	44	53	52	13	52	47	26	43	30	33	38	56	57	26	11	13	12	12	22	7	13	8	8	12	6	11	10	9	14	10	22	9	12	18	16	1	17	3	3	4	3	9	12
ENST00000443207	-0.960372	190	0.447368	25	8	13	11	14	13	4	14	13	9	9	9	4	15	14	14	13	2	7	3	3	2	0	3	7	2	3	1	1	3	3	4	5	4	3	2	5	5	0	3	1	1	1	1	1	3
ENST00000623350	2.81232	461	0.559653	15	18	30	19	29	44	6	52	18	30	55	24	20	39	35	26	0	2	8	5	1	8	1	8	8	5	15	2	4	2	6	7	7	8	8	6	6	16	1	21	0	2	1	3	9	20
ENST00000637635	-0.295222	683	0.481698	52	31	76	38	50	40	7	47	64	35	58	28	31	38	44	43	8	9	26	9	7	9	2	13	22	17	27	10	11	6	13	8	10	8	21	11	13	12	3	12	3	1	3	0	8	13
ENST00000499625	4.00983	2029	0.405619	193	104	137	162	146	102	28	152	121	90	89	95	136	132	140	201	64	31	42	56	41	24	7	32	48	28	31	30	38	30	38	56	47	26	37	36	34	22	5	41	8	8	5	7	33	35
ENST00000453455	4.20814	224	0.388393	21	12	18	21	20	8	0	15	17	12	6	9	15	10	20	19	5	2	4	9	6	2	0	4	7	3	3	5	3	3	8	7	5	2	9	4	6	1	0	1	0	0	0	0	4	2
ENST00000609028	-1.42382	555	0.47027	46	32	40	37	40	39	18	39	44	31	31	19	26	33	36	43	20	6	11	9	12	9	2	9	20	10	6	4	9	6	9	13	6	11	11	12	8	12	8	11	6	4	6	2	7	9
ENST00000592583	-0.0961519	566	0.402827	47	31	41	43	36	19	4	43	47	21	25	32	32	31	55	58	19	5	12	11	13	4	1	13	13	8	6	14	9	3	10	21	8	9	6	13	5	3	1	10	2	1	1	0	7	10
ENST00000475219	-0.814143	1033	0.546951	85	70	83	49	104	104	48	63	66	84	62	34	32	61	53	34	23	19	25	17	23	24	11	12	27	30	19	7	11	11	16	11	26	33	27	18	40	27	18	19	8	16	14	10	9	24
ENST00000448373	-0.0561632	1004	0.501992	59	52	86	47	76	74	23	79	63	61	74	53	46	66	67	77	17	9	22	11	19	14	4	15	27	16	24	19	10	7	11	19	14	21	26	15	17	20	10	27	2	10	7	4	13	27
ENST00000592880	-0.606519	452	0.469027	48	22	44	32	44	37	7	26	34	31	19	14	21	24	27	21	14	8	14	11	7	6	4	5	16	19	5	4	7	6	10	9	13	8	14	9	21	10	1	5	3	0	2	2	5	8
ENST00000494214	-0.289235	594	0.476431	59	36	56	41	63	53	7	38	47	35	23	17	23	37	36	22	15	14	16	13	11	13	2	10	23	18	11	4	7	11	15	8	18	13	18	14	29	13	3	8	3	0	2	2	9	11
ENST00000510073	3.97406	451	0.421286	57	17	40	31	32	20	5	22	36	22	28	25	21	20	37	37	25	6	10	16	8	5	1	3	12	11	6	11	8	3	9	11	10	2	11	8	9	6	0	5	3	0	1	1	4	4
ENST00000623581	4.20059	663	0.374057	71	28	46	64	42	31	4	36	47	14	32	42	49	40	53	63	24	8	15	23	13	8	2	5	16	6	7	17	15	12	17	20	12	8	7	15	11	9	0	11	1	1	2	0	11	4
ENST00000638898	3.74124	3579	0.390891	335	190	248	287	251	185	25	255	203	119	139	222	271	222	271	355	113	59	71	91	69	49	10	62	80	40	48	80	84	41	69	93	62	47	77	65	64	51	7	63	7	4	6	8	52	57
ENST00000624557	4.18874	826	0.31477	98	34	41	83	40	24	3	59	36	20	20	57	81	49	69	111	41	15	11	31	9	7	2	16	13	5	6	17	23	11	17	32	15	3	11	11	7	5	1	10	2	1	0	0	14	11
ENST00000590413	3.79231	831	0.44645	90	62	60	48	81	51	7	71	59	38	39	25	30	59	55	55	35	23	17	15	25	14	4	19	28	12	11	9	6	12	15	14	34	19	18	10	19	15	1	16	1	2	4	0	7	21
ENST00000457535	-1.09658	817	0.534884	52	55	51	34	61	71	44	65	55	52	50	39	25	63	50	49	17	11	15	9	14	17	9	15	21	9	10	11	4	7	11	12	15	21	15	10	15	19	15	22	6	14	15	9	7	24
ENST00000608067	-1.06979	629	0.500795	47	36	49	28	50	42	19	52	42	41	39	29	20	44	45	45	16	11	13	7	11	10	3	12	19	13	10	7	3	4	10	11	14	10	15	11	6	15	7	14	2	5	9	3	6	14
ENST00000609709	-4.19112	728	0.487637	63	49	53	36	62	46	17	62	52	41	48	27	25	50	50	46	22	19	12	10	19	12	3	15	23	11	11	8	5	7	11	13	24	14	16	8	10	15	5	16	1	3	11	2	5	18
ENST00000587691	3.87732	441	0.494331	35	20	32	23	28	34	8	38	30	22	37	20	17	33	31	32	13	7	8	7	6	9	1	4	10	5	10	7	4	3	8	8	5	6	9	8	8	9	3	13	1	0	6	1	3	12
ENST00000622324	4.46052	448	0.511161	32	25	32	22	38	27	10	42	29	30	38	15	13	35	31	28	10	9	7	6	7	6	3	9	10	8	9	5	3	5	6	8	13	8	12	5	7	6	3	11	0	0	9	1	4	14
ENST00000608499	-0.0722092	791	0.47914	72	45	65	38	67	58	14	64	50	44	45	37	32	55	52	52	28	17	17	10	18	13	2	12	23	17	10	15	3	8	11	16	23	14	21	9	12	22	5	19	1	3	8	2	9	19
ENST00000609244	-5.03147	442	0.4819	33	25	38	23	38	28	9	34	32	23	28	20	16	33	28	33	10	8	9	6	9	5	2	8	17	9	5	7	1	4	8	10	12	7	12	7	4	12	3	9	0	1	7	1	4	10
ENST00000590826	-1.06773	574	0.461672	51	31	49	31	40	51	7	50	43	24	23	26	28	42	37	40	21	6	14	10	10	11	0	10	21	13	4	10	4	5	11	11	13	9	12	6	11	21	2	17	1	3	2	1	10	15
ENST00000585330	-4.16672	463	0.410367	54	34	32	30	36	29	3	38	35	14	16	19	25	29	33	35	21	14	10	9	17	7	0	10	18	5	2	7	6	5	10	9	16	8	6	6	4	13	1	11	0	1	2	0	6	9
ENST00000608111	3.90263	188	0.404255	18	7	22	12	10	5	0	10	17	6	13	15	14	7	15	16	2	3	9	4	3	2	0	2	7	2	6	7	5	2	2	3	4	1	3	2	1	1	0	3	0	0	0	0	2	2
ENST00000608077	2.80052	620	0.46129	57	46	56	37	70	36	6	43	40	35	33	23	29	38	36	34	18	17	12	10	27	7	1	11	20	17	10	9	8	10	9	10	21	14	21	13	8	15	1	12	1	1	3	1	7	9
ENST00000616223	2.87241	304	0.506579	18	21	23	13	29	26	6	31	16	21	14	10	11	25	18	21	3	6	5	4	5	5	2	9	6	9	4	4	1	3	5	4	8	9	9	3	8	10	1	7	1	3	2	0	4	10
ENST00000630508	3.79835	912	0.544956	32	51	66	31	76	80	14	85	48	70	76	48	23	54	86	71	7	8	10	7	14	8	4	25	17	20	16	13	3	9	13	6	12	20	31	13	26	28	6	20	0	5	6	3	5	17
ENST00000628225	3.502	503	0.473161	32	39	31	28	47	48	5	50	27	21	21	19	24	42	31	37	10	11	4	7	8	12	2	17	9	12	5	5	4	8	7	9	10	15	14	7	18	17	2	11	0	2	2	1	8	14
ENST00000597455	2.99071	805	0.413665	79	43	43	59	63	53	6	66	32	35	41	37	50	56	55	86	36	13	9	21	19	10	1	13	10	10	12	11	15	12	13	18	15	16	15	17	20	16	4	13	0	2	3	1	10	18
ENST00000565823	-0.251063	2178	0.312213	275	97	146	230	139	53	8	119	121	49	71	120	214	120	135	280	96	37	58	83	47	11	2	37	50	16	29	51	75	27	52	76	46	17	30	46	20	7	2	24	2	1	1	4	32	17
ENST00000504932	-0.504473	1493	0.4501	165	77	111	101	109	91	28	117	102	70	96	59	78	107	92	89	66	29	34	35	21	19	8	29	44	26	20	21	22	28	28	23	35	14	30	30	36	23	2	30	7	2	15	4	24	43
ENST00000532579	-1.57702	678	0.445428	68	31	46	54	54	50	6	57	40	32	38	25	37	54	44	41	25	13	12	18	8	6	3	14	19	12	9	6	10	12	20	12	18	4	15	17	20	14	0	16	1	1	2	2	14	21
ENST00000623443	-1.0931	1957	0.542667	112	95	111	98	118	200	123	127	108	158	140	88	79	115	119	165	32	22	33	25	31	23	15	26	26	29	31	25	23	19	20	36	28	29	34	26	36	83	47	34	20	44	44	15	20	35
ENST00000625410	-1.36861	559	0.534884	28	26	39	27	40	56	12	47	39	38	36	31	14	35	56	34	7	7	9	5	10	8	2	6	11	10	9	9	4	5	9	9	8	12	13	7	13	19	3	21	5	3	2	2	3	8
ENST00000628090	-0.0224773	926	0.510799	75	61	81	32	85	81	20	84	63	60	45	35	27	68	57	51	23	15	27	9	18	18	10	15	22	23	20	16	8	8	7	9	21	21	34	9	24	25	5	27	5	7	5	3	8	27
ENST00000584047	-4.72479	432	0.534722	38	23	34	18	34	38	12	28	24	31	41	23	17	20	32	18	13	6	12	7	8	5	3	7	4	10	13	7	5	1	9	3	8	9	12	4	10	11	3	14	1	5	5	1	3	5
ENST00000538559	-2.03459	2598	0.415319	278	140	200	184	177	100	35	190	195	116	139	127	151	146	203	216	101	34	67	76	47	29	8	56	79	31	50	40	42	38	50	53	54	42	49	32	40	15	10	35	8	6	15	6	41	31
ENST00000548886	-2.32513	1047	0.427889	105	59	83	81	80	44	16	64	81	49	65	48	61	52	80	78	34	15	30	26	23	12	5	19	28	13	23	18	20	16	21	24	22	15	26	17	23	8	3	10	5	2	7	2	17	12
ENST00000547996	2.97864	755	0.339073	90	30	51	69	50	32	4	42	44	26	22	35	56	40	51	112	41	10	19	20	10	9	3	8	22	8	12	9	18	11	13	27	15	7	11	17	14	8	1	9	1	0	1	2	9	10
ENST00000552411	3.41887	656	0.455793	63	30	55	45	42	21	17	47	60	35	46	31	29	40	54	40	18	7	20	18	12	6	5	7	18	7	18	12	9	12	14	10	14	7	16	4	7	1	3	10	6	3	6	2	9	10
ENST00000445272	-1.41464	381	0.461942	40	20	27	23	23	23	5	29	30	22	21	23	18	14	43	19	14	8	11	6	5	7	3	5	10	6	5	6	5	4	13	1	9	4	5	5	9	3	1	10	1	4	0	0	5	3
ENST00000569912	-1.06904	1463	0.466165	105	73	100	87	107	106	34	116	80	80	83	76	73	104	102	136	29	28	23	24	18	19	10	26	31	25	19	25	16	24	15	32	32	17	28	30	36	26	8	36	9	8	6	11	15	31
ENST00000612250	-0.812093	334	0.365269	41	15	25	33	21	9	2	16	24	11	20	19	28	13	27	29	16	2	10	13	8	0	1	6	9	2	7	7	10	4	11	8	10	2	4	4	3	3	1	2	1	0	1	0	5	1
ENST00000456120	4.32218	2014	0.40715	181	95	145	176	149	113	20	136	129	89	77	107	137	121	160	178	61	23	39	58	35	26	9	25	46	27	33	39	47	36	52	41	42	29	38	40	40	28	5	40	8	3	5	4	24	36
ENST00000610133	3.65018	241	0.510373	11	14	20	14	26	21	4	21	14	12	13	11	8	25	14	12	1	5	1	4	7	4	1	2	5	7	2	5	1	8	0	5	5	5	11	5	6	4	2	9	1	0	1	2	1	9
ENST00000608667	4.23799	522	0.461686	49	23	46	33	34	31	5	38	55	18	32	27	13	36	49	32	14	8	19	8	7	7	2	7	22	5	10	8	1	8	14	10	15	5	7	7	9	11	3	8	1	2	1	1	7	9
ENST00000453347	-0.463927	476	0.47479	46	17	43	22	27	32	2	47	38	29	35	15	17	31	37	37	18	8	14	6	3	6	1	7	15	13	12	3	1	2	10	9	6	4	13	4	11	9	1	11	0	2	0	0	9	12
ENST00000502126	-0.22477	2242	0.476806	207	134	196	127	200	120	32	163	173	124	146	110	83	137	180	109	69	36	65	37	60	27	12	35	72	37	51	36	18	26	55	28	60	42	64	34	45	28	6	41	5	3	11	13	27	46
ENST00000422966	3.89515	474	0.546414	15	30	36	22	42	33	6	39	35	27	51	26	11	30	46	24	0	5	8	2	11	9	3	7	10	3	17	6	4	5	9	4	5	14	12	11	15	6	1	11	0	2	4	0	1	9
ENST00000580057	3.36666	346	0.485549	20	21	17	18	31	31	7	33	14	16	14	22	12	33	28	28	5	7	3	5	6	7	1	7	3	3	3	8	4	2	6	6	9	9	7	5	11	7	3	10	1	1	3	2	4	16
ENST00000616965	3.88694	607	0.453048	53	29	59	36	49	30	9	42	46	36	36	26	29	35	40	51	15	11	16	11	9	6	4	10	18	13	12	15	8	6	11	11	15	7	24	3	15	5	1	9	2	3	3	1	4	14
ENST00000453876	3.33171	587	0.507666	44	29	52	32	47	33	14	41	43	44	52	24	23	29	45	34	16	8	14	6	10	7	4	8	11	16	16	9	6	7	10	9	14	8	17	8	13	3	4	13	3	5	4	2	5	8
ENST00000519314	3.49645	562	0.585409	27	24	57	10	44	50	25	50	36	50	41	33	11	45	36	22	6	8	13	0	5	10	4	5	12	17	13	15	0	7	1	2	8	8	25	3	16	11	5	18	4	7	11	3	3	18
ENST00000586983	3.02152	491	0.405295	26	19	22	43	36	26	4	37	17	24	26	28	30	34	44	74	7	6	4	9	6	7	0	6	5	4	7	5	5	8	13	17	5	8	9	14	11	3	1	11	0	1	1	2	6	10
ENST00000504129	-0.873	946	0.390063	133	58	83	71	77	39	9	53	78	39	38	36	58	42	61	70	49	17	40	27	28	10	6	14	33	21	16	13	21	11	22	17	31	14	16	16	19	7	0	13	2	1	2	4	8	8
ENST00000462431	3.49997	988	0.419028	116	47	78	66	71	54	8	66	63	50	58	44	57	47	71	91	50	13	22	31	14	11	4	18	25	15	20	18	12	12	14	27	20	17	25	9	20	13	1	20	2	4	1	1	20	11
ENST00000610001	-0.575496	701	0.492154	46	22	64	41	46	50	8	62	61	37	46	35	21	56	61	44	13	5	21	6	9	7	0	6	20	12	22	10	4	13	12	12	9	6	18	13	12	14	4	20	1	1	4	2	3	20
ENST00000464420	-1.93956	963	0.476636	88	49	71	57	70	76	26	59	61	50	64	53	46	56	67	69	34	18	17	18	20	11	6	12	22	13	21	15	16	14	12	15	21	12	23	14	19	29	10	18	5	4	11	6	5	12
ENST00000496640	-0.536184	862	0.416473	79	43	67	71	74	47	9	60	60	37	28	44	48	62	65	67	22	15	20	22	24	10	1	8	26	11	10	20	19	16	14	22	19	14	18	23	14	15	3	15	3	1	2	3	6	23
ENST00000415305	2.9854	3149	0.430613	308	173	252	206	262	204	30	234	206	135	137	148	163	218	207	265	127	35	77	68	65	43	10	55	80	56	62	54	49	37	55	65	56	58	90	58	72	54	9	69	9	5	8	8	36	67
ENST00000621613	4.24814	750	0.525333	36	23	59	41	49	78	8	78	53	41	57	30	21	71	56	48	9	3	18	6	6	11	0	6	21	11	23	4	7	14	13	7	4	10	21	14	21	25	3	29	2	1	2	3	6	26
ENST00000538901	-0.487725	194	0.515464	8	9	17	12	22	21	2	18	8	15	8	6	8	18	9	12	1	1	4	2	4	3	0	2	4	8	3	2	3	5	3	1	3	2	10	7	10	6	0	5	0	1	0	1	3	7
ENST00000566054	-1.67235	518	0.571429	26	31	36	21	46	54	17	42	29	42	41	24	13	31	43	21	5	9	9	3	11	9	3	8	7	14	9	6	3	7	6	5	9	12	14	11	16	23	5	10	5	5	6	1	4	14
ENST00000624561	3.93584	713	0.593268	52	38	55	22	47	74	38	51	55	64	63	30	13	34	56	20	18	13	15	6	11	14	6	7	14	13	17	11	4	4	11	3	11	14	16	6	9	29	17	18	9	12	10	7	4	16
ENST00000623549	2.80179	475	0.587368	21	22	41	18	42	39	17	30	31	51	50	19	9	16	43	25	6	3	8	4	6	9	3	4	11	10	13	7	2	4	8	4	6	9	18	8	13	10	6	10	3	9	4	1	2	5
ENST00000415940	-0.300112	427	0.496487	25	24	39	22	45	16	4	35	29	31	31	20	10	29	38	28	5	6	9	5	14	1	2	7	10	7	11	10	1	4	9	8	11	7	17	10	4	3	0	9	0	2	0	2	3	7
ENST00000409942	-3.73541	691	0.626628	28	23	55	23	47	74	35	52	47	72	78	28	8	39	56	25	10	3	10	4	6	7	5	5	14	20	16	5	2	5	12	4	3	12	20	12	14	28	13	19	6	9	13	7	2	17
ENST00000466075	-0.710191	598	0.633779	29	25	54	18	37	63	38	37	51	63	71	19	9	24	40	19	9	5	12	3	6	6	7	6	12	19	19	4	2	4	8	4	4	7	18	8	15	24	14	10	8	8	17	5	1	11
ENST00000478860	-1.03309	602	0.475083	50	36	39	27	32	32	25	48	32	39	38	40	39	30	46	48	19	13	9	9	11	8	6	11	10	12	11	6	6	7	7	7	8	7	11	6	9	6	6	11	3	7	7	8	7	9
ENST00000378180	-2.97813	981	0.431193	81	44	74	68	67	47	24	71	58	55	47	54	62	63	68	97	23	19	22	16	19	9	6	10	24	18	16	16	20	14	15	19	19	9	23	16	17	6	5	19	1	7	7	9	13	15
ENST00000469754	-1.30775	2955	0.387479	324	152	212	220	208	136	37	203	156	120	122	163	220	176	189	316	131	58	64	71	63	26	11	52	68	37	46	61	66	39	40	75	62	34	65	47	48	28	7	53	3	12	9	13	44	41
ENST00000486895	-0.102284	481	0.49896	37	27	36	20	34	26	23	32	24	37	34	29	25	25	31	40	15	10	6	6	11	5	6	5	9	10	11	5	6	4	6	4	7	7	15	5	9	4	5	8	1	7	7	8	3	8
ENST00000463474	3.5415	1048	0.496183	65	59	69	55	71	66	30	86	66	68	70	62	46	60	97	77	21	15	17	12	20	16	8	15	17	16	19	16	14	11	21	9	13	19	22	17	20	12	7	27	4	8	9	9	8	17
ENST00000491341	-3.17236	1141	0.475022	95	58	95	59	85	56	25	77	82	68	81	68	45	61	97	88	32	20	22	21	24	14	6	14	27	19	23	26	11	13	20	15	20	17	34	14	21	10	7	18	1	8	8	8	9	15
ENST00000467721	3.33715	1455	0.490034	114	79	118	72	109	79	31	102	109	83	116	84	51	80	126	101	36	24	29	25	30	21	9	19	34	22	33	29	11	16	29	16	22	27	41	19	28	14	8	29	3	9	10	9	11	22
ENST00000469127	4.47119	320	0.475	29	22	30	16	25	13	2	23	35	14	30	10	9	14	26	21	10	6	5	8	10	6	0	6	11	4	10	5	3	2	6	5	3	8	13	1	6	2	0	5	1	1	0	0	3	6
ENST00000489542	3.12183	780	0.444872	70	34	64	50	51	47	4	62	58	41	46	37	39	41	69	66	23	11	19	17	13	6	1	14	20	16	16	11	9	4	21	16	10	10	19	12	15	13	2	17	1	1	1	1	10	15
ENST00000462427	-2.22291	1119	0.368186	91	54	64	103	60	34	6	81	69	35	64	63	93	58	96	147	21	16	20	34	17	11	3	23	20	7	19	18	30	17	24	32	13	14	15	17	11	2	1	20	1	2	1	2	17	12
ENST00000484606	3.53545	400	0.48	27	17	32	20	28	31	6	39	23	27	24	14	19	29	26	37	10	6	5	6	4	7	1	5	7	8	8	9	3	1	9	7	6	4	14	4	9	9	4	9	2	3	1	0	8	11
ENST00000623136	3.73202	3106	0.551513	148	144	227	144	246	278	72	258	188	223	289	159	81	209	271	168	41	26	43	37	49	34	22	39	52	63	73	39	21	34	54	35	39	61	96	50	75	84	24	95	9	22	23	18	26	78
ENST00000562573	-0.081231	723	0.547718	44	33	58	28	43	66	27	58	55	51	65	31	22	43	52	46	12	8	18	6	10	13	3	7	19	12	19	8	4	11	5	8	9	9	15	9	12	18	15	21	6	8	9	4	8	7
ENST00000614303	4.11142	986	0.477688	73	52	79	49	64	64	19	79	85	51	55	53	31	58	92	81	22	13	17	21	12	20	6	14	30	11	17	21	4	12	19	14	17	16	21	10	19	12	10	23	7	5	5	2	11	23
ENST00000608102	4.58841	723	0.387275	69	35	45	57	46	27	6	51	53	26	35	36	39	42	63	92	19	15	17	18	13	9	4	9	15	9	15	6	12	8	14	23	17	6	12	11	9	4	2	12	3	0	1	2	11	10
ENST00000436245	4.68276	355	0.405634	40	14	28	27	25	18	2	29	25	16	14	14	19	25	26	32	13	4	10	13	4	5	0	5	9	7	6	6	4	5	5	13	8	4	7	6	6	2	0	10	0	0	0	2	5	6
ENST00000581595	4.52968	1471	0.492182	125	81	136	81	134	91	19	107	116	97	100	59	48	83	116	77	43	19	44	19	27	24	7	23	38	46	28	24	12	19	29	21	38	29	45	22	36	22	5	27	8	2	5	4	14	27
ENST00000420856	3.86566	1133	0.43248	72	47	77	68	80	75	16	82	63	55	48	71	49	76	96	157	19	10	25	17	12	17	4	14	19	21	14	23	11	15	17	25	23	22	17	18	30	17	5	23	6	1	2	7	8	20
ENST00000608726	4.01351	906	0.456954	77	46	69	49	68	55	17	66	54	50	51	52	42	55	70	84	30	16	18	13	19	15	1	11	15	21	17	15	8	11	9	21	26	14	18	10	18	12	5	20	4	1	7	5	5	18
ENST00000608313	4.46496	888	0.470721	59	34	68	50	65	63	17	69	54	56	45	48	33	60	74	92	16	7	25	11	9	11	4	10	17	21	15	14	6	14	12	18	19	14	18	14	21	12	6	24	6	2	3	6	5	16
ENST00000609805	3.47595	670	0.426866	46	27	52	43	44	30	6	59	50	29	29	38	27	53	60	76	13	7	16	10	13	7	0	7	17	17	8	9	7	11	7	18	12	9	13	10	9	7	2	12	4	0	1	1	8	12
ENST00000610155	4.68536	1369	0.41198	83	51	95	92	78	59	11	119	87	53	59	97	73	104	132	175	17	16	28	22	19	15	2	15	24	24	19	27	19	20	16	37	20	18	21	19	23	12	2	22	5	1	1	4	17	25
ENST00000608216	3.86143	929	0.4338	88	48	84	61	69	46	10	77	74	41	39	46	50	67	67	61	30	14	29	15	20	13	1	14	29	19	16	19	13	21	12	15	21	14	25	9	16	8	3	19	6	1	1	2	17	16
ENST00000609193	5.42028	933	0.450161	86	47	90	55	73	45	11	75	75	50	44	46	43	63	70	59	26	13	34	13	16	14	3	14	27	23	19	21	10	18	12	15	20	18	25	10	19	7	1	18	4	1	0	6	15	16
ENST00000609832	3.51222	753	0.471448	64	44	72	35	60	42	7	71	60	44	35	35	30	50	61	42	17	13	27	7	18	12	2	12	22	22	14	14	7	14	7	7	18	15	19	8	16	9	1	16	3	0	0	4	12	16
ENST00000609578	4.59423	776	0.444588	35	33	43	48	48	45	8	83	44	29	39	49	31	77	71	92	4	11	12	8	9	10	2	12	10	10	11	12	5	17	7	19	10	12	12	14	16	9	0	20	1	0	1	6	7	19
ENST00000525320	-0.901342	308	0.561688	18	13	33	11	27	15	8	26	25	31	29	11	5	17	26	12	3	2	10	3	9	0	2	2	6	8	15	4	2	3	2	4	9	6	10	2	3	2	3	7	1	2	2	3	1	8
ENST00000612618	-0.232364	583	0.643225	23	23	36	15	30	87	47	43	33	58	51	26	12	39	33	26	7	4	7	5	6	8	4	5	11	12	11	2	4	1	3	7	4	8	14	3	8	37	29	13	6	15	17	9	3	18
ENST00000615078	-1.39234	426	0.629108	19	20	33	12	29	48	38	20	29	47	35	21	7	20	26	21	4	3	8	4	5	6	5	3	9	7	10	7	2	1	3	6	6	9	11	3	10	15	15	8	8	17	9	4	1	9
ENST00000430250	3.10465	335	0.492537	31	17	22	18	31	25	7	29	14	24	24	11	13	25	20	23	11	8	7	4	3	5	2	7	1	6	10	5	4	4	4	6	7	7	8	9	8	6	3	8	0	3	1	3	6	9
ENST00000438872	-0.320349	885	0.60791	23	33	63	23	54	103	58	74	49	90	67	42	16	64	59	66	8	3	6	6	6	15	6	6	14	18	22	9	3	6	6	8	6	13	22	13	19	34	19	30	6	25	15	12	5	24
ENST00000435578	3.09492	549	0.622951	15	25	40	12	37	64	32	46	31	54	51	27	8	36	40	30	3	3	5	4	3	13	2	7	7	10	16	7	0	3	3	5	5	11	17	4	14	19	14	17	3	13	10	6	5	18
ENST00000611726	4.31672	501	0.512974	43	35	38	26	44	43	6	40	36	28	41	19	19	26	39	17	16	8	11	8	9	13	2	11	12	5	14	7	3	7	11	5	10	13	14	7	19	13	1	10	1	4	0	1	10	9
ENST00000510705	3.15085	1874	0.457311	147	99	135	129	137	103	43	134	127	105	111	97	100	110	150	146	45	26	37	39	38	20	8	33	49	32	28	26	24	19	52	34	35	29	40	33	30	33	10	30	8	15	16	4	25	38
ENST00000564489	-5.8486	798	0.561404	39	46	62	37	66	73	39	57	60	65	54	33	19	51	57	39	6	12	16	5	15	14	11	6	16	25	14	7	5	14	12	6	15	10	29	12	19	19	12	23	9	8	10	12	8	16
ENST00000451737	3.0403	663	0.564103	27	29	52	29	68	55	26	50	30	60	53	32	13	55	43	40	5	6	8	7	12	5	4	8	9	15	21	7	3	9	9	8	10	18	28	12	19	16	7	13	6	7	10	3	2	24
ENST00000526112	-3.0217	519	0.464355	42	25	44	29	36	29	5	37	40	22	38	33	22	31	46	39	13	7	12	10	10	8	0	7	14	11	9	9	5	7	10	7	7	8	13	8	6	6	1	16	1	0	1	3	7	8
ENST00000500526	3.85593	1951	0.503332	140	91	160	106	148	170	26	166	132	112	150	77	76	138	135	123	42	25	46	27	23	30	4	34	40	41	59	20	19	31	35	21	34	27	62	25	54	47	9	59	8	6	6	6	18	55
ENST00000631376	-2.31968	1183	0.53339	66	55	88	54	91	122	20	108	69	80	87	54	37	83	95	73	21	13	20	12	13	22	7	13	24	25	23	16	6	8	19	21	16	23	37	15	35	35	5	47	4	4	7	5	9	39
ENST00000632948	3.78651	1201	0.52373	72	58	93	58	96	120	19	105	73	79	83	54	41	83	93	73	23	15	23	11	17	21	7	13	24	27	26	16	6	8	20	24	15	25	39	17	36	35	5	44	5	4	5	5	10	40
ENST00000633603	-0.0984799	631	0.432647	66	23	48	37	34	49	11	47	36	34	28	33	37	36	44	67	30	10	17	9	8	7	1	7	17	12	7	12	10	5	9	13	7	6	13	8	15	12	5	17	3	2	2	4	5	15
ENST00000563192	-0.0950963	342	0.561404	20	12	27	8	13	25	25	23	19	28	33	25	15	20	21	27	4	4	8	4	0	4	6	2	2	7	12	6	2	3	1	2	3	3	6	1	5	4	7	9	8	5	6	6	6	3
ENST00000623071	3.49267	864	0.628472	31	50	55	24	66	114	35	67	45	62	124	29	17	56	47	41	8	8	10	5	17	18	7	8	17	9	21	8	1	8	9	6	12	21	24	9	18	52	15	29	2	6	25	2	4	27
ENST00000624346	2.98875	375	0.501333	24	24	27	20	41	35	8	26	18	20	25	14	11	31	18	32	6	5	8	5	14	4	2	4	9	7	6	4	0	8	7	5	9	12	11	9	9	15	5	6	1	3	3	1	3	7
ENST00000438877	-0.341822	472	0.470339	37	35	31	34	53	33	7	37	34	30	15	13	14	31	39	28	11	9	9	7	17	6	2	10	12	10	7	2	5	7	12	10	13	16	10	14	15	10	1	7	1	2	1	3	6	11
ENST00000505861	-1.0666	725	0.401379	90	49	63	53	64	28	5	46	60	31	26	31	41	35	54	48	34	19	18	18	25	5	3	16	24	14	11	14	17	9	18	9	17	10	22	15	12	7	1	8	2	2	0	1	9	7
ENST00000622201	3.53281	1246	0.392456	110	73	91	88	91	43	10	94	77	54	55	64	84	69	93	149	44	20	19	27	25	18	3	27	29	23	20	19	18	15	25	30	26	24	22	19	19	4	1	19	4	2	2	2	19	15
ENST00000529416	-0.420414	743	0.449529	76	51	56	55	55	38	13	59	69	31	44	25	39	45	56	30	23	17	19	16	16	12	4	19	19	8	19	10	12	13	20	10	12	14	12	17	10	9	4	15	3	4	3	3	14	14
ENST00000533504	-0.965893	517	0.466151	47	22	39	41	31	27	14	40	40	36	28	24	31	28	46	22	14	6	13	14	8	5	2	7	10	10	7	12	9	10	17	5	11	4	6	10	8	5	5	9	3	5	4	2	10	10
ENST00000366253	2.97068	575	0.478261	32	27	48	35	49	41	7	47	32	39	28	31	29	37	47	45	10	4	10	8	8	7	4	8	14	14	7	13	5	5	11	14	9	10	21	9	19	7	1	14	1	4	2	0	8	13
ENST00000526229	3.31234	1081	0.591119	54	60	104	35	101	92	28	70	88	91	125	44	10	47	91	40	18	13	16	7	32	15	6	7	28	25	42	9	3	6	22	4	18	26	48	9	24	31	10	27	7	6	11	4	3	16
ENST00000607027	-0.587959	640	0.382812	53	26	55	55	45	21	5	39	38	27	26	44	54	36	48	67	17	7	13	15	14	4	0	8	16	10	10	19	14	7	11	23	12	6	13	14	6	2	2	11	2	1	0	2	4	9
ENST00000513767	2.91149	958	0.456159	93	43	94	51	76	47	10	73	72	54	59	46	40	62	68	69	31	10	35	17	18	9	1	15	36	22	18	18	9	16	12	14	20	18	27	11	17	13	2	15	1	1	6	2	16	21
ENST00000425983	-3.93837	657	0.435312	70	41	52	41	49	40	6	53	52	23	34	29	33	44	46	43	22	18	15	15	17	11	0	13	19	9	15	9	9	11	14	7	14	7	18	9	14	11	2	13	2	2	2	0	11	7
ENST00000551408	2.99172	624	0.576923	28	31	34	23	38	65	40	57	34	57	39	30	16	47	46	38	9	5	4	10	5	12	5	9	10	12	5	7	5	7	5	6	5	16	14	3	8	21	14	22	5	14	12	9	5	22
ENST00000522189	-0.342814	734	0.356948	85	46	58	60	46	24	12	40	54	22	23	41	64	30	47	81	32	10	20	22	19	9	3	15	24	7	13	14	21	9	9	21	7	14	13	12	12	5	2	5	5	2	0	5	11	3
ENST00000585902	-1.6267	284	0.510563	32	17	21	14	22	29	7	22	22	19	19	5	9	15	17	13	18	3	5	5	5	8	1	3	9	7	3	2	3	4	4	3	5	6	8	3	7	11	4	7	2	1	4	0	2	6
ENST00000563583	-0.424625	623	0.58748	25	29	45	26	50	89	22	49	38	46	52	20	13	46	36	36	6	4	9	6	6	14	4	5	12	13	16	4	2	9	8	7	9	16	17	8	21	31	11	26	4	8	8	2	4	18
ENST00000521441	-3.16812	2840	0.394366	338	110	175	221	144	149	82	193	157	143	112	140	205	166	183	321	150	34	56	98	33	30	14	33	60	40	32	43	59	37	48	77	47	27	43	27	36	35	27	51	13	27	21	21	39	49
ENST00000581996	-1.77752	1200	0.480833	116	70	69	67	94	77	54	76	67	77	88	44	46	77	64	113	51	16	23	25	29	15	11	15	22	19	20	8	10	15	19	23	18	32	27	17	21	19	15	22	10	18	13	13	8	23
ENST00000425033	3.39429	3458	0.442741	212	128	211	242	249	237	33	265	161	170	188	228	170	249	315	399	75	30	49	58	46	38	5	39	56	50	42	63	45	50	75	71	52	42	78	77	95	67	8	67	9	10	5	9	43	52
ENST00000505586	-2.1851	358	0.393855	43	17	29	24	36	16	1	20	21	16	16	15	14	24	22	43	16	8	10	8	7	3	0	7	10	7	8	4	4	7	6	7	13	6	10	7	9	3	0	4	0	0	0	1	2	7
ENST00000624347	3.59811	3135	0.483254	201	156	218	168	224	257	29	277	161	185	194	187	157	189	287	244	75	28	48	50	47	45	11	53	48	56	70	44	37	23	55	53	42	60	83	39	78	78	7	94	7	9	9	4	43	79
ENST00000498917	-0.764828	1445	0.474048	98	75	106	79	113	96	23	118	86	91	77	81	62	88	128	123	31	18	30	18	21	22	4	28	31	29	22	24	10	20	32	17	27	19	33	34	33	17	9	37	8	6	3	6	17	26
ENST00000506606	-0.0140098	2233	0.469324	154	121	183	128	190	142	28	174	150	124	132	108	91	147	171	189	47	35	46	26	45	35	4	37	58	44	47	34	19	34	43	31	45	31	62	52	50	28	11	53	8	5	8	7	24	38
ENST00000500538	-0.237239	3352	0.422136	330	195	244	254	291	190	29	244	234	143	153	131	168	226	235	284	105	64	81	79	86	46	6	57	89	61	52	42	53	61	67	73	90	57	75	69	77	42	10	61	6	6	7	10	42	45
ENST00000514109	-0.447089	786	0.507634	42	48	64	49	84	55	14	57	59	52	50	28	19	55	60	49	12	11	10	9	23	13	2	10	18	21	19	6	5	13	17	14	15	20	29	20	22	10	6	17	6	1	4	3	7	15
ENST00000440540	-2.62256	535	0.379439	62	36	29	44	44	23	1	41	28	23	18	25	37	27	46	50	25	8	10	18	17	8	0	11	8	5	6	10	11	9	11	13	16	8	10	10	11	3	0	9	0	0	1	0	11	2
ENST00000602806	-0.832788	595	0.652101	26	24	34	16	34	81	44	47	31	66	58	27	10	34	46	16	6	5	8	6	7	7	6	4	3	12	14	5	3	5	5	3	6	12	12	4	12	24	23	22	6	17	12	9	2	15
ENST00000412855	-1.51887	423	0.48227	44	26	30	25	31	26	13	31	32	29	24	18	19	19	36	19	12	11	10	11	11	6	3	6	12	8	7	3	7	6	7	5	12	8	8	3	10	5	3	8	1	4	3	5	4	5
ENST00000618730	-0.0091075	555	0.518919	46	31	45	24	41	34	21	39	45	36	46	26	14	34	41	31	20	10	9	7	10	8	7	6	14	9	17	5	3	8	5	8	11	7	17	6	10	8	4	12	3	4	7	7	3	12
ENST00000569603	3.62378	412	0.359223	55	14	18	39	26	17	2	31	24	14	13	21	22	31	38	46	29	4	7	15	7	2	0	5	7	2	5	4	8	6	12	13	7	4	3	12	5	2	0	10	0	1	0	1	2	8
ENST00000444217	-0.229268	407	0.624079	14	22	14	9	25	53	26	28	12	29	54	27	8	28	28	29	3	6	2	2	8	8	3	3	2	2	8	2	1	5	2	1	4	10	8	3	9	25	9	10	3	7	15	1	3	5
ENST00000520588	-1.13541	649	0.397535	77	30	53	47	38	22	8	38	45	29	42	35	47	26	47	64	37	5	18	17	14	6	2	8	16	8	18	11	17	10	6	14	11	7	15	5	8	3	4	7	0	2	4	2	6	6
ENST00000524045	-0.313714	987	0.397163	110	51	80	75	70	35	8	64	73	36	50	55	63	55	77	84	38	23	27	22	19	13	4	15	33	12	14	21	13	15	20	27	24	11	19	16	12	8	0	15	4	1	0	3	9	16
ENST00000520594	-0.955116	634	0.411672	71	35	58	46	55	23	3	40	51	24	34	30	32	39	45	47	25	15	19	12	15	11	2	7	27	8	10	12	5	13	11	17	17	9	17	12	8	2	0	13	1	1	0	1	6	15
ENST00000509144	-0.542813	542	0.45941	40	26	45	37	46	24	4	46	41	24	35	29	21	46	45	32	5	9	12	14	9	7	1	9	17	5	14	9	2	12	12	11	13	8	14	10	8	3	1	12	2	2	0	0	6	16
ENST00000444188	-1.3174	980	0.577551	72	53	73	27	75	82	41	78	62	77	100	51	17	64	75	32	38	11	17	5	14	16	9	14	13	19	26	15	5	9	8	5	12	23	31	9	24	20	12	26	11	11	11	8	5	27
ENST00000570025	-0.637648	1429	0.531141	110	90	109	72	125	123	66	83	90	119	94	59	56	65	92	75	40	20	26	24	35	24	11	20	35	25	29	20	18	14	22	18	27	31	44	23	38	32	26	27	11	32	17	6	16	20
ENST00000564901	-2.51085	648	0.481481	67	47	55	39	64	39	18	32	50	40	37	32	27	26	49	25	23	15	14	15	22	12	4	9	20	13	10	12	9	6	17	7	19	14	18	13	17	8	6	8	5	6	4	3	8	7
ENST00000565573	-1.39168	1125	0.504889	96	65	92	64	104	94	24	75	73	68	77	53	45	70	77	47	32	19	19	25	27	15	8	15	26	24	24	18	13	18	21	12	24	18	41	21	35	28	7	24	7	8	5	4	13	20
ENST00000504230	-0.67067	1558	0.467266	156	86	139	71	134	84	23	131	111	95	93	57	51	106	101	119	68	34	36	18	33	18	8	27	39	36	46	18	14	22	16	19	37	29	43	25	33	19	5	27	7	7	7	2	14	47
ENST00000534477	-1.60395	888	0.47973	65	46	82	41	74	50	11	87	66	62	49	27	29	64	62	72	18	16	22	9	16	8	4	18	23	21	27	11	8	10	11	12	17	17	28	12	20	8	3	19	2	4	3	2	8	28
ENST00000444229	3.10036	583	0.365352	77	26	40	63	41	23	2	29	35	23	30	30	53	23	45	42	25	12	15	25	9	8	2	7	16	10	7	7	24	8	16	15	10	6	12	13	10	3	0	10	0	0	1	1	7	4
ENST00000443622	3.06371	518	0.432432	41	35	37	40	51	25	2	37	35	23	23	28	27	31	47	35	12	13	11	5	15	7	2	11	11	11	10	5	8	9	12	11	9	12	16	13	10	7	0	8	0	1	1	0	3	8
ENST00000412122	3.03198	1726	0.600232	67	71	90	58	88	214	103	145	92	153	161	80	40	112	132	119	14	19	21	12	12	22	18	19	13	28	34	15	7	16	14	21	13	29	25	21	43	79	33	59	14	40	38	11	9	46
ENST00000532116	-0.430761	669	0.5142	37	40	49	36	50	59	14	61	47	37	43	33	28	48	54	32	9	8	12	8	14	9	3	14	16	11	9	13	9	11	10	6	13	11	17	9	20	14	5	20	1	3	5	5	8	20
ENST00000458194	-1.63821	385	0.425974	36	17	26	30	30	26	1	31	22	17	24	13	22	28	25	36	14	8	7	6	5	5	0	7	10	5	7	4	9	6	7	8	9	4	8	9	8	4	1	13	0	0	1	0	2	9
ENST00000503815	4.03284	534	0.456929	42	32	36	31	46	34	7	42	30	27	32	26	24	36	39	49	9	8	12	12	9	6	2	15	13	9	10	4	4	5	9	13	13	9	15	9	14	9	1	10	3	0	3	1	7	11
ENST00000584391	-1.18454	442	0.497738	34	24	42	24	41	24	10	26	31	31	33	24	19	22	33	23	7	9	9	9	8	7	1	8	9	14	12	7	7	6	4	7	6	8	21	5	13	5	2	4	2	4	3	1	3	6
ENST00000623080	-1.51159	671	0.453055	37	31	37	41	37	46	16	55	37	31	33	49	35	46	64	75	14	6	6	10	11	10	1	9	6	8	10	13	8	6	13	14	2	8	12	15	11	12	5	18	2	4	1	9	12	11
ENST00000445523	-0.220168	1814	0.458104	134	99	127	119	139	126	24	161	119	95	83	83	87	130	147	140	51	22	32	29	36	30	5	28	41	33	26	26	16	30	42	31	31	31	42	35	40	30	8	48	4	8	7	5	21	40
ENST00000445442	-1.46602	2559	0.450176	202	138	176	170	189	160	44	192	149	133	147	138	147	154	199	220	69	34	51	47	54	34	16	34	44	51	43	38	35	29	47	59	42	45	53	49	48	39	11	62	6	14	13	11	29	48
ENST00000558587	-0.297608	499	0.416834	64	28	43	31	42	19	4	26	42	20	28	27	19	23	42	40	26	13	17	8	12	7	3	6	17	5	11	10	6	7	12	6	18	6	12	6	9	5	0	5	1	1	1	1	4	6
ENST00000613401	2.99157	306	0.480392	30	22	23	14	25	24	6	22	19	18	22	11	16	13	18	22	14	4	4	7	9	6	1	6	8	3	9	3	3	1	3	7	5	8	9	3	7	7	1	9	1	2	2	1	4	5
ENST00000605923	3.51938	2622	0.501144	137	131	184	138	207	198	33	210	155	142	183	186	90	177	266	184	39	34	33	31	46	35	8	42	52	40	67	25	17	32	50	38	33	51	79	44	70	57	13	58	7	5	11	10	28	58
ENST00000420243	-0.434844	514	0.470817	41	26	52	29	42	26	10	33	48	34	30	19	17	25	38	43	14	7	14	6	13	3	3	7	14	17	14	7	7	5	8	9	8	8	18	8	10	7	1	8	4	4	1	1	3	5
ENST00000609162	3.36253	1433	0.481507	104	75	99	81	113	108	33	118	69	89	79	81	74	100	107	102	38	16	30	19	21	20	9	25	24	24	25	26	21	15	18	27	26	28	33	26	30	31	8	39	8	11	8	6	14	41
ENST00000520324	3.58102	566	0.517668	43	26	66	32	53	22	6	28	59	35	62	28	12	26	49	18	8	5	22	8	15	5	0	6	20	20	20	6	4	7	13	8	16	11	18	8	10	5	2	5	1	0	2	3	3	9
ENST00000522731	3.69375	614	0.545603	28	21	58	26	48	43	10	51	46	47	61	28	11	42	52	41	10	4	10	4	5	4	1	11	9	21	26	2	1	6	11	8	5	8	22	13	16	10	4	12	3	1	4	2	2	17
ENST00000518675	3.54846	372	0.47043	23	9	29	22	25	25	4	30	17	26	25	22	17	24	33	40	9	2	5	7	4	4	0	1	4	8	9	7	1	3	8	10	6	5	6	8	8	5	2	10	0	2	1	1	5	10
ENST00000517733	2.84191	555	0.526126	32	29	48	28	52	44	6	38	37	35	53	26	15	33	44	34	9	6	6	11	10	8	3	8	8	10	25	5	5	8	7	8	10	10	24	8	21	14	1	8	0	1	4	1	4	8
ENST00000588180	4.84671	605	0.476033	43	34	54	32	46	39	6	49	51	24	42	31	24	43	46	40	14	7	14	8	13	10	1	10	19	10	17	8	5	14	10	3	8	6	21	10	8	12	2	17	1	0	2	3	9	8
ENST00000566140	-1.69342	447	0.494407	28	19	40	23	32	27	6	35	35	21	37	28	16	32	38	29	9	5	11	3	7	5	1	6	11	9	14	6	2	11	9	1	6	3	14	8	4	6	2	15	1	0	2	3	6	5
ENST00000590346	-1.80267	630	0.477778	47	29	58	39	47	45	5	46	56	27	45	30	24	42	49	40	14	6	17	10	12	9	0	8	22	13	15	8	6	16	12	5	10	4	21	11	10	11	2	22	1	0	2	2	8	7
ENST00000592556	-2.16457	474	0.487342	31	20	46	26	35	31	5	32	41	21	38	27	16	32	37	35	9	4	14	4	9	5	0	6	17	10	13	6	3	12	10	1	8	2	16	9	7	7	2	15	1	0	2	2	5	4
ENST00000587298	-2.33193	567	0.513228	27	21	51	28	43	39	6	45	37	31	53	37	20	42	48	38	6	4	12	5	9	6	0	6	12	13	18	8	3	11	10	4	8	4	22	9	9	10	2	18	1	0	3	2	7	8
ENST00000589777	4.82368	466	0.435622	36	19	36	39	27	21	6	31	39	16	33	30	28	29	43	32	10	4	13	9	5	3	1	10	13	6	11	6	9	10	14	6	7	3	8	9	5	6	2	8	1	0	2	3	6	2
ENST00000592431	-1.77802	568	0.487676	51	41	44	29	47	30	16	40	46	35	42	21	22	26	42	35	18	8	16	9	15	10	5	11	10	10	19	5	2	4	16	7	10	15	13	9	14	3	4	9	4	5	4	3	8	5
ENST00000624256	-2.35826	2706	0.357354	312	113	223	242	167	66	12	153	191	81	130	166	219	139	203	288	115	45	75	77	47	17	6	43	67	39	61	56	75	39	54	74	49	25	47	46	31	11	0	23	1	1	1	9	30	23
ENST00000508443	3.16998	1932	0.492236	155	81	177	96	131	116	27	151	162	117	155	91	61	112	165	134	54	21	51	29	26	29	4	21	58	24	63	32	18	17	35	26	34	27	44	26	36	25	13	42	4	10	9	4	20	37
ENST00000520658	3.46582	545	0.53211	23	27	41	23	44	57	12	46	38	36	33	24	9	39	45	47	5	5	9	4	6	15	1	5	12	9	10	10	1	8	5	8	9	13	14	8	21	10	7	19	2	7	3	0	1	18
ENST00000542466	-2.75974	1500	0.635333	50	81	107	32	117	170	96	115	80	143	155	77	24	103	97	52	14	12	17	7	16	26	20	19	18	40	33	16	3	8	14	7	18	40	51	8	42	61	26	41	19	28	25	24	7	52
ENST00000586949	-0.869321	653	0.508423	55	26	54	28	44	42	19	54	44	49	52	28	21	41	48	47	18	6	21	9	13	3	1	9	15	21	12	6	4	8	6	10	12	8	18	6	8	10	6	18	3	7	5	4	7	16
ENST00000567801	3.10541	5168	0.513351	310	247	431	236	404	447	63	452	327	317	398	244	182	356	394	359	88	60	97	65	85	80	15	67	98	115	152	66	47	61	69	59	85	92	157	70	130	153	14	150	18	8	16	21	48	138
ENST00000563632	3.4065	1937	0.4254	218	123	142	133	168	112	17	122	119	85	100	101	111	99	146	140	80	42	54	42	56	23	3	41	48	27	37	30	33	29	36	35	51	36	41	40	38	34	7	33	5	3	4	5	17	25
ENST00000624541	3.53552	1728	0.413773	179	76	130	134	116	84	21	122	105	85	85	97	119	97	136	141	60	26	46	47	30	17	7	22	38	32	31	29	33	15	45	41	26	23	38	29	27	13	6	38	5	6	5	5	28	30
ENST00000608214	3.00123	503	0.38171	50	21	29	40	32	20	5	42	29	19	22	23	30	39	37	64	20	6	10	13	6	4	1	10	9	6	5	9	10	6	7	17	12	4	8	8	6	5	0	9	2	0	3	0	4	12
ENST00000622889	-0.294885	474	0.312236	37	26	25	48	22	12	0	40	23	9	15	27	54	27	34	74	12	4	6	15	8	3	0	15	9	2	5	9	18	8	7	15	3	5	6	8	3	2	0	7	0	0	0	0	7	7
ENST00000611829	4.7297	290	0.451724	22	19	20	24	24	20	1	15	32	8	18	13	8	13	31	21	9	5	3	5	11	5	0	3	11	3	4	2	3	3	10	8	5	5	8	6	9	5	0	6	0	0	0	1	0	4
ENST00000600240	3.3805	714	0.42437	66	44	56	49	57	35	12	51	52	34	23	39	40	42	57	56	23	9	19	14	17	8	3	16	19	19	8	10	12	11	13	13	13	13	16	15	16	6	4	9	4	1	3	4	6	10
ENST00000556913	3.82521	2460	0.445528	210	132	203	171	204	143	20	165	173	121	151	118	129	136	189	194	65	42	59	44	50	33	4	44	65	47	56	35	40	38	50	43	57	34	61	52	52	47	4	40	5	6	3	6	29	38
ENST00000530176	-0.367989	2444	0.479951	221	154	193	122	203	160	42	178	176	132	168	114	89	137	187	167	83	44	55	39	58	47	15	34	63	45	51	34	18	24	41	39	42	57	63	41	59	31	13	57	10	8	15	9	16	47
ENST00000533506	-0.971678	1316	0.43617	140	81	106	87	110	76	12	93	96	55	75	57	68	79	90	90	52	21	36	30	31	24	2	24	41	26	23	16	25	22	22	18	30	20	32	28	34	13	5	24	1	1	3	7	15	21
ENST00000557142	-0.291685	492	0.51626	44	30	38	23	44	43	9	40	43	29	30	16	4	34	41	23	16	7	13	8	9	8	3	10	11	12	8	7	1	6	15	1	9	13	12	10	14	10	5	14	2	4	2	1	1	16
ENST00000553914	-0.350533	590	0.528814	43	33	45	32	52	59	13	47	47	38	36	19	11	41	47	26	14	7	15	7	8	11	4	10	16	11	10	8	3	10	19	0	7	16	16	13	20	16	5	18	3	4	5	1	3	19
ENST00000623502	3.9525	975	0.545641	53	48	82	41	83	79	20	68	68	58	94	62	20	65	86	47	16	9	16	12	18	13	5	12	21	18	26	17	6	10	16	9	13	24	37	9	28	24	7	20	6	5	6	3	4	24
ENST00000340585	3.14542	560	0.4875	42	28	45	26	34	36	20	40	44	35	41	23	22	31	36	56	17	8	12	5	8	7	2	11	17	9	12	7	5	5	7	9	6	10	13	5	10	9	8	9	3	7	7	3	5	13
ENST00000578888	3.06051	1372	0.36516	174	65	93	129	112	50	5	86	70	43	58	76	105	96	90	119	75	21	33	45	33	10	1	21	32	17	16	28	28	30	26	45	38	16	31	27	24	9	0	16	4	0	0	1	15	21
ENST00000434999	-0.71557	578	0.532872	31	23	44	30	37	49	24	45	39	41	42	30	21	43	41	37	3	6	12	10	7	10	2	4	9	14	8	13	2	6	10	12	7	13	12	5	14	12	9	14	8	4	10	2	6	15
ENST00000426704	-0.534392	970	0.451546	90	50	75	64	74	57	17	71	69	49	57	44	46	63	70	73	34	16	22	18	22	14	0	14	22	17	16	20	13	11	23	17	17	19	25	13	20	12	6	19	5	5	7	0	12	21
ENST00000429953	4.38738	4384	0.526916	215	167	322	234	259	393	119	359	275	240	432	232	188	330	307	311	56	18	87	54	65	53	14	35	96	53	99	74	57	47	60	70	46	69	95	49	94	141	31	127	30	40	35	14	48	133
ENST00000414223	3.02233	3372	0.483986	175	153	245	214	207	256	74	268	226	152	267	182	179	244	241	288	45	17	59	53	59	46	13	35	78	37	75	55	58	40	49	67	34	59	73	41	71	81	16	88	18	21	23	12	41	90
ENST00000434656	3.57297	905	0.38453	85	42	48	82	58	28	7	81	47	41	39	47	68	63	79	89	33	14	12	25	15	7	1	19	13	9	12	14	22	14	26	20	17	10	15	16	9	4	1	14	1	2	2	2	15	17
ENST00000413796	3.37099	450	0.544444	28	30	28	12	41	48	5	46	22	27	31	25	7	35	41	23	12	6	5	4	8	13	2	7	9	7	9	3	3	5	3	1	5	18	13	5	18	12	1	17	0	0	1	4	3	14
ENST00000565120	-0.105069	434	0.605991	34	33	27	10	35	60	17	32	28	30	51	9	6	22	23	16	13	10	8	3	9	17	5	2	8	9	6	4	1	4	3	2	7	13	11	4	16	23	5	16	9	2	6	0	2	14
ENST00000519727	-3.74726	396	0.502525	35	14	33	26	25	27	13	24	33	27	33	17	16	21	30	21	14	6	7	8	4	6	1	3	10	6	8	9	5	3	12	6	6	4	11	4	6	7	7	7	4	2	6	1	3	9
ENST00000528781	4.08475	831	0.505415	60	42	72	43	78	88	1	72	50	51	42	38	29	57	66	41	16	13	15	16	15	14	1	12	19	23	17	13	11	9	15	7	23	12	31	12	29	34	0	25	0	1	0	0	10	21
ENST00000438770	-0.0493638	553	0.573237	19	20	27	26	31	62	22	57	28	43	51	23	15	47	44	37	3	5	6	5	5	7	3	5	4	7	10	6	3	10	8	5	6	8	7	10	12	19	7	24	1	7	11	3	4	13
ENST00000560688	3.37056	688	0.449128	57	40	42	57	59	34	11	47	45	37	43	33	35	39	62	46	24	6	7	20	16	11	4	9	14	9	15	4	13	11	21	12	12	15	18	14	15	3	4	12	0	2	4	5	7	7
ENST00000625174	-0.252546	749	0.319092	105	33	50	61	42	24	3	43	36	17	26	48	66	38	47	109	42	13	21	29	11	6	0	16	19	6	10	15	20	9	9	23	17	8	8	9	7	6	0	11	0	0	1	2	8	6
ENST00000456447	2.99654	1531	0.449379	153	85	134	93	144	94	18	106	93	92	81	60	76	91	93	117	52	29	42	30	28	16	8	33	39	39	34	22	19	22	26	26	44	28	48	24	44	25	4	21	7	6	2	3	16	26
ENST00000296270	-1.05518	1924	0.47921	166	107	162	102	163	110	23	153	125	118	139	90	83	115	147	120	59	35	44	28	45	22	9	31	52	37	48	25	17	24	36	25	32	31	64	36	41	27	5	36	6	6	7	4	21	36
ENST00000513802	3.42644	393	0.333333	38	17	29	41	21	12	0	19	24	4	23	28	42	19	27	48	10	4	7	17	6	3	0	8	9	0	10	10	12	9	4	15	3	5	5	8	3	5	0	4	0	0	0	0	6	2
ENST00000617759	3.60032	563	0.399645	41	27	33	50	35	36	6	45	32	21	19	31	44	38	44	60	13	3	12	12	10	7	0	10	7	8	9	9	12	13	10	15	9	9	7	10	13	9	4	10	1	2	1	2	9	10
ENST00000627142	3.77551	549	0.453552	66	35	48	34	57	28	4	38	34	31	42	15	26	33	27	30	34	9	12	11	13	5	3	14	22	7	15	4	6	11	7	10	9	14	22	12	17	4	0	7	2	1	1	0	7	13
ENST00000426283	4.56843	398	0.31407	84	21	30	34	24	10	2	18	39	6	12	14	23	16	27	37	44	5	19	16	11	5	0	5	17	1	4	8	8	6	11	9	8	6	6	4	3	2	1	4	2	0	0	0	3	2
ENST00000432268	4.37666	881	0.483541	53	48	60	49	57	66	19	72	62	36	45	68	38	65	87	55	15	5	17	16	13	13	5	17	20	13	10	17	11	12	14	12	7	18	18	14	12	19	5	29	4	3	4	8	5	21
ENST00000435944	-0.283626	3270	0.398165	353	146	233	267	209	141	45	198	219	149	188	153	219	157	242	350	122	44	89	98	68	26	7	45	93	38	62	40	63	42	60	102	62	39	47	60	47	33	14	47	8	9	22	6	42	34
ENST00000454781	-0.141996	2216	0.390343	240	129	158	170	169	113	26	146	133	89	95	94	156	123	131	243	84	48	58	49	59	23	8	39	60	33	29	36	41	26	42	61	49	31	51	38	35	33	8	37	7	5	10	4	32	23
ENST00000454857	-2.92802	720	0.426389	64	46	51	65	66	54	7	34	46	25	39	35	50	36	48	53	22	11	20	11	22	12	2	10	24	4	9	14	26	10	15	14	15	16	16	19	17	21	3	12	1	0	5	1	5	5
ENST00000439517	-0.641331	455	0.41978	51	26	27	33	38	23	8	31	28	22	23	18	20	29	33	44	16	8	15	11	10	3	2	11	7	7	9	4	5	10	6	12	12	9	4	13	11	3	4	5	4	2	2	0	4	2
ENST00000614455	3.53523	489	0.417178	40	28	38	31	35	35	1	44	29	24	9	26	32	29	40	47	10	11	10	9	9	11	0	8	14	9	3	12	7	7	7	10	10	8	12	5	12	8	0	15	0	0	0	1	9	10
ENST00000519630	-0.207651	740	0.528378	51	36	58	32	60	45	21	59	54	64	44	43	12	40	82	38	20	11	10	10	15	10	1	10	18	15	15	10	3	11	12	6	15	14	21	10	15	13	5	12	1	9	5	6	2	15
ENST00000523572	-0.899453	592	0.412162	45	35	34	62	36	18	12	35	44	24	32	43	52	24	64	31	17	12	4	12	18	5	5	7	14	6	7	7	29	7	17	9	4	6	9	17	6	5	2	5	0	4	2	6	3	7
ENST00000524453	3.87045	744	0.485215	51	43	40	49	55	88	10	68	42	34	38	26	34	56	52	57	16	12	7	16	12	20	3	8	9	11	12	8	7	11	18	13	10	12	19	14	21	30	4	33	2	2	4	2	11	25
ENST00000589021	-0.484665	2176	0.434283	191	125	139	162	158	131	35	157	141	76	120	126	126	149	170	169	67	22	51	51	54	21	9	41	34	32	39	34	46	25	49	42	44	49	28	37	45	37	12	37	5	9	9	12	21	50
ENST00000635272	6.42096	1078	0.386827	115	55	83	78	72	46	7	83	64	48	49	48	81	58	70	120	41	22	28	24	21	18	1	15	23	17	23	20	20	9	15	34	26	9	23	14	18	8	3	17	2	2	0	3	17	18
ENST00000446689	3.51758	721	0.542302	43	26	52	32	39	72	30	63	51	49	51	36	21	57	53	45	13	8	15	7	5	8	6	7	12	16	16	8	6	11	10	5	7	6	15	10	12	28	7	25	9	5	9	7	5	23
ENST00000443679	-2.02835	285	0.414035	32	18	19	22	26	13	2	21	18	14	11	13	16	17	24	18	9	9	7	6	11	3	1	3	4	5	3	7	6	3	9	4	8	2	6	10	5	3	0	5	0	2	0	0	3	5
ENST00000450473	-0.515595	884	0.459276	111	46	65	49	67	50	15	55	56	53	66	43	37	38	73	59	50	16	22	23	14	12	5	15	15	15	22	13	8	7	19	15	24	12	24	7	16	18	5	11	6	0	6	3	4	10
ENST00000531424	3.54391	545	0.405505	48	27	37	45	45	35	3	44	29	25	19	21	36	39	35	56	19	4	15	10	11	9	2	5	9	11	9	8	11	8	12	14	9	8	15	12	12	8	1	14	2	1	0	0	11	9
ENST00000526344	5.36057	751	0.399467	56	27	36	67	45	48	4	72	38	23	33	37	48	70	58	88	16	6	19	15	10	10	1	6	12	7	11	6	14	10	22	21	12	6	9	17	13	11	1	23	0	1	1	2	11	22
ENST00000451914	-1.0397	545	0.488073	45	39	44	26	48	49	9	38	42	26	31	23	19	30	38	37	9	13	17	6	12	12	4	11	16	11	12	5	4	6	6	10	11	11	16	9	21	11	3	14	2	1	3	3	6	11
ENST00000411451	3.20488	686	0.502915	68	39	43	38	72	63	14	50	34	53	35	24	15	44	54	39	25	23	10	10	23	7	2	7	8	17	11	7	8	8	13	9	26	12	15	19	22	19	5	17	3	6	4	1	2	17
ENST00000565518	3.89261	896	0.387277	107	40	61	81	57	24	11	50	53	47	56	49	73	31	76	79	53	9	23	22	17	7	3	13	17	17	13	14	32	10	16	23	15	9	14	19	13	4	0	7	2	1	5	3	12	6
ENST00000637462	-0.852221	1295	0.457143	100	76	92	91	101	84	13	99	93	59	74	68	65	79	114	86	24	17	33	26	20	23	5	28	28	18	26	20	24	14	29	24	23	23	25	30	37	14	5	27	4	0	2	7	16	18
ENST00000635532	4.24214	597	0.430486	38	32	44	47	44	34	2	46	41	31	22	36	37	30	62	50	8	7	11	12	11	12	0	9	15	10	8	11	15	5	20	7	8	10	15	11	14	5	0	15	0	2	0	0	6	10
ENST00000414159	3.5287	4395	0.416155	480	245	371	312	357	214	30	275	284	186	258	224	287	231	294	346	190	71	105	114	99	61	12	73	115	68	111	77	104	53	63	92	95	77	120	65	90	58	2	64	5	8	9	8	47	65
ENST00000514240	3.41884	433	0.411085	51	24	37	35	39	15	1	22	34	19	26	21	23	19	36	30	16	6	16	13	12	5	1	6	7	8	13	8	6	8	12	9	13	8	10	8	7	2	0	6	1	0	0	0	4	3
ENST00000583086	3.70595	571	0.458844	83	26	51	37	46	35	4	26	49	29	47	25	18	22	48	24	43	9	19	12	7	9	2	8	16	7	19	9	8	8	15	6	14	9	11	12	17	10	0	7	2	1	1	0	4	6
ENST00000581274	-2.63159	381	0.396325	50	22	28	33	23	21	2	26	35	15	17	11	24	14	32	27	24	9	7	10	5	10	1	6	15	5	5	3	8	6	11	8	3	6	6	8	8	3	0	10	2	0	0	0	7	3
ENST00000639363	-2.12621	1066	0.515947	91	58	105	47	98	74	26	57	90	65	89	51	23	58	75	58	34	13	32	11	23	20	3	12	36	27	29	13	2	17	12	16	24	18	38	18	34	17	5	18	3	6	13	4	8	9
ENST00000546259	-1.08207	532	0.524436	47	35	43	19	39	60	15	49	40	32	31	13	19	36	26	27	17	13	15	2	15	9	2	9	24	10	7	2	4	6	5	4	10	8	16	4	9	21	8	22	2	8	4	1	9	16
ENST00000512859	-0.0440476	601	0.549085	54	30	46	17	45	58	32	40	32	52	39	31	16	34	38	36	17	16	15	6	12	8	5	5	11	16	7	12	3	5	2	7	17	6	17	5	13	20	12	13	5	13	10	4	3	13
ENST00000609166	-0.383923	430	0.409302	48	27	24	37	36	27	2	36	17	13	29	16	35	34	20	28	19	9	9	11	9	9	0	9	4	5	12	3	10	7	8	12	8	9	7	12	13	9	1	4	0	0	0	2	9	17
ENST00000518934	-0.848298	2461	0.422186	267	138	210	166	220	125	23	151	163	118	116	123	132	137	171	200	104	34	72	57	77	19	5	37	66	54	47	43	40	32	48	46	57	63	56	44	44	33	7	41	3	4	8	8	29	42
ENST00000519714	3.63088	1832	0.507642	137	104	170	91	168	131	25	155	134	115	131	71	64	129	124	82	40	29	38	29	44	25	4	31	52	39	54	25	16	28	26	21	47	40	61	20	46	30	12	43	4	6	7	8	13	54
ENST00000457168	3.62505	484	0.528926	35	27	47	15	39	38	12	41	31	42	32	20	19	23	34	28	11	4	13	7	9	9	4	5	12	15	13	7	4	2	2	7	8	13	17	1	10	11	4	13	3	3	3	3	6	14
ENST00000476560	-0.439582	767	0.512386	40	53	40	40	67	62	21	78	43	42	45	35	23	71	58	48	10	12	8	10	19	11	6	17	15	9	5	11	7	14	13	6	14	20	18	15	17	14	6	25	2	4	9	6	6	28
ENST00000613275	-1.37987	655	0.566412	45	32	47	23	44	44	45	42	43	53	66	34	16	45	38	37	16	6	18	5	7	7	7	11	10	15	15	7	3	6	6	8	8	12	16	7	11	12	12	9	4	17	16	8	1	20
ENST00000445350	2.89864	463	0.61987	12	21	23	15	29	45	37	45	20	50	40	20	10	40	30	25	1	3	5	3	1	13	2	5	2	11	4	6	3	4	2	6	6	6	9	8	10	9	10	16	5	15	12	4	2	22
ENST00000608561	2.91144	856	0.442757	65	49	49	71	73	56	5	75	39	54	38	38	57	51	76	59	19	13	14	19	16	15	3	15	16	10	11	12	12	12	27	20	19	17	17	20	24	10	2	20	1	1	1	2	18	25
ENST00000548361	-0.212251	346	0.572254	13	15	23	12	30	36	6	37	14	33	23	19	6	25	37	16	3	2	6	2	6	4	0	5	5	10	5	3	1	4	4	3	6	8	9	6	13	8	0	15	1	2	1	2	4	9
ENST00000436841	-0.589035	797	0.51192	47	48	55	48	75	59	27	51	44	54	63	35	32	51	50	57	15	7	12	13	12	18	5	13	15	9	14	17	10	17	12	9	12	21	23	19	24	14	8	13	1	13	11	2	7	12
ENST00000615941	2.82094	691	0.441389	43	35	35	55	49	53	3	55	49	25	32	39	27	47	75	68	13	6	9	14	7	13	3	12	13	4	8	10	7	10	18	20	9	11	11	18	19	13	0	21	1	0	0	2	6	12
ENST00000506926	3.78352	447	0.44519	37	28	44	36	36	22	4	26	48	18	27	17	24	21	34	24	9	6	16	6	7	9	2	9	22	5	9	8	7	4	17	8	10	7	11	8	14	3	1	4	3	0	0	1	5	6
ENST00000435287	-1.3993	495	0.606061	33	24	28	24	26	35	47	24	30	53	66	18	20	21	26	19	14	4	7	8	7	4	6	6	6	7	11	4	8	3	7	6	7	5	7	7	4	11	13	7	6	11	29	1	2	4
ENST00000439992	-3.81376	495	0.460606	39	28	34	32	40	31	9	35	32	31	30	20	23	25	39	46	10	9	9	11	9	6	5	8	8	11	11	4	9	4	8	11	5	8	13	14	12	5	2	12	0	2	4	3	7	5
ENST00000445233	-2.05046	339	0.454277	26	20	28	23	27	16	2	24	27	21	26	11	18	12	29	28	5	6	8	7	9	3	1	7	7	8	9	4	5	3	8	7	3	6	7	11	8	1	1	6	0	0	2	0	7	0
ENST00000519803	-0.00499061	467	0.462527	48	32	37	31	50	33	8	31	33	21	21	19	17	36	28	21	15	10	11	12	13	7	3	9	11	9	9	8	4	13	9	5	15	9	14	11	15	7	1	10	2	2	0	4	7	8
ENST00000612330	-1.40421	2296	0.579268	130	113	149	61	113	244	151	160	148	156	208	150	63	155	154	140	42	30	36	21	25	35	20	33	26	39	51	33	12	13	14	22	23	33	44	13	38	106	46	54	33	36	50	32	16	60
ENST00000620144	-0.57319	563	0.564831	36	24	59	18	33	49	16	39	58	35	65	23	11	29	40	27	10	5	19	2	6	10	1	7	23	7	25	4	2	6	5	5	7	6	15	5	11	13	8	17	3	4	4	5	3	12
ENST00000425161	-1.47425	358	0.511173	27	23	27	12	24	28	16	31	25	29	17	13	14	19	24	28	6	7	10	4	6	8	4	5	8	10	7	2	3	1	7	1	6	6	9	3	6	4	5	13	2	8	4	2	6	5
ENST00000511453	3.08892	1309	0.381971	124	67	82	117	91	69	16	88	69	58	37	72	106	69	101	142	46	18	24	36	25	18	3	21	23	18	17	24	38	10	30	39	21	18	25	27	26	12	4	27	1	5	2	8	18	18
ENST00000624840	3.90909	3765	0.513944	209	142	251	189	257	298	84	302	210	235	312	236	115	267	345	312	73	38	49	49	38	45	19	40	63	64	74	50	28	41	68	52	41	45	107	64	77	84	33	104	16	14	31	23	18	85
ENST00000582755	-0.735178	594	0.501684	39	32	46	33	61	35	8	56	38	42	36	21	11	52	47	36	13	7	14	5	13	7	1	10	13	13	10	10	3	9	11	10	6	14	21	20	13	9	2	11	4	1	2	1	3	20
ENST00000552576	-1.80271	1443	0.564796	98	64	142	55	93	116	53	94	126	104	164	65	43	71	100	54	26	13	50	9	27	15	10	12	50	32	48	12	10	14	17	14	21	21	33	18	26	40	20	30	7	13	26	7	11	24
ENST00000434306	-0.0336104	643	0.522551	34	32	36	48	34	59	38	40	43	46	45	30	39	33	46	39	8	7	4	15	12	9	5	6	8	8	9	11	17	7	12	12	5	10	14	5	14	19	13	13	8	18	9	3	8	8
ENST00000418442	3.76261	587	0.379898	72	37	48	53	54	25	4	29	48	15	24	24	37	34	35	47	21	12	20	18	17	7	3	10	19	8	12	9	11	14	11	17	19	7	14	14	12	5	0	8	0	1	1	2	8	6
ENST00000428100	3.51457	469	0.507463	33	31	43	19	47	36	4	36	31	27	31	25	15	29	36	25	10	9	9	5	12	11	2	6	11	12	9	11	3	5	7	4	10	11	16	10	15	9	1	11	0	2	1	1	4	11
ENST00000624711	3.5843	339	0.60472	11	17	24	9	18	46	6	32	24	20	41	18	8	19	32	13	2	4	4	1	1	9	3	4	4	3	13	4	0	3	2	4	1	3	10	3	9	14	3	20	3	1	2	0	2	7
ENST00000341866	3.30604	3384	0.554078	182	158	273	123	258	294	93	280	237	256	295	161	58	218	288	209	49	41	56	36	55	41	25	37	77	73	85	38	10	34	49	30	47	68	105	38	87	76	28	102	26	19	26	22	12	80
ENST00000560522	3.31426	795	0.461635	56	42	64	49	57	59	7	79	48	47	40	29	50	54	53	60	14	6	16	20	15	6	2	18	21	15	17	11	17	11	10	11	8	13	21	15	16	18	1	24	2	1	2	2	15	16
ENST00000504833	-0.373885	488	0.407787	64	33	35	35	35	16	13	25	36	22	23	29	31	18	39	33	23	11	16	14	11	7	3	12	11	6	8	10	5	5	15	9	13	11	5	6	8	2	2	4	2	4	2	5	6	3
ENST00000554954	4.36141	486	0.604938	4	23	31	13	40	47	24	45	19	47	40	32	9	39	42	30	0	0	4	0	9	8	2	4	2	13	10	6	3	2	4	4	2	16	16	5	15	11	7	14	0	9	8	7	2	15
ENST00000558994	3.71305	581	0.42685	63	33	44	35	35	27	12	48	47	24	35	19	29	38	35	56	25	11	16	11	11	11	5	6	16	9	13	5	7	7	7	14	10	9	9	7	7	5	0	15	5	4	2	1	9	15
ENST00000596029	-0.0137408	519	0.472062	49	30	42	29	43	30	11	41	42	27	26	25	17	38	40	28	15	10	13	10	17	2	2	9	14	9	8	11	9	7	8	5	16	7	13	7	8	6	5	11	2	2	4	3	3	15
ENST00000600726	-1.28578	559	0.608229	14	25	46	21	40	67	24	39	38	45	50	36	13	34	49	17	3	3	7	1	5	13	1	6	11	8	19	8	4	6	8	3	7	10	19	4	18	22	10	16	3	9	7	5	4	10
ENST00000533516	-0.354002	1605	0.415576	207	77	136	111	113	86	17	95	120	78	78	80	92	70	124	120	86	29	52	40	31	19	5	22	46	30	31	29	31	16	34	30	38	21	33	21	34	23	8	21	2	3	5	7	16	11
ENST00000623641	-0.385707	1967	0.622776	103	88	117	53	106	211	155	141	115	187	220	89	36	127	120	98	31	20	35	17	17	24	22	25	24	27	49	17	10	12	15	16	28	31	37	10	32	76	52	51	21	61	54	19	11	49
ENST00000536914	2.85081	494	0.431174	67	21	46	36	42	22	5	32	35	31	25	21	27	27	35	21	25	10	19	13	10	3	3	5	13	18	8	7	9	5	14	8	13	5	13	11	10	4	1	7	2	1	1	1	10	8
ENST00000624795	7.4586	1862	0.358217	211	100	118	171	119	70	14	122	106	64	80	91	164	92	129	210	89	33	33	56	37	22	2	39	36	26	25	31	48	19	38	66	34	22	30	33	30	13	2	25	5	2	3	4	30	22
ENST00000411453	-0.730335	685	0.550365	52	40	55	24	51	55	26	43	50	46	68	37	17	34	53	33	16	11	16	9	18	16	5	1	17	11	18	9	7	1	10	6	9	14	22	6	15	16	8	16	3	4	12	6	1	12
ENST00000612344	2.95051	3801	0.530124	200	160	229	182	247	314	111	352	226	237	307	221	99	313	343	259	54	28	66	51	48	46	26	40	54	54	86	35	30	48	64	40	57	58	74	58	83	83	31	117	18	29	40	24	25	123
ENST00000421481	3.25321	480	0.4625	44	27	34	32	45	34	2	43	25	25	27	20	23	38	35	25	20	5	12	7	11	10	0	6	12	5	10	7	9	9	7	7	9	8	12	16	10	10	0	14	0	0	1	1	5	19
ENST00000617888	-0.225503	1048	0.640267	38	46	78	33	64	100	77	64	67	113	140	45	26	46	70	40	10	5	12	11	16	17	8	5	12	25	33	8	4	7	9	13	11	14	27	12	21	34	20	25	9	26	30	12	10	18
ENST00000624065	3.15562	2482	0.607575	129	176	214	62	258	259	102	168	162	226	240	92	32	127	164	70	42	27	39	21	58	53	23	41	45	74	67	28	9	25	20	8	38	88	105	27	85	85	34	55	18	31	34	19	7	50
ENST00000623174	-1.10366	1268	0.595426	53	51	80	46	68	137	96	85	71	120	118	59	38	77	75	93	14	12	14	13	9	21	11	10	18	28	21	13	8	13	8	17	15	12	32	9	30	42	40	25	8	39	31	18	8	24
ENST00000555043	-1.31052	2469	0.452815	237	141	163	153	189	153	83	160	131	126	148	128	137	165	138	216	97	40	45	55	49	42	9	41	43	40	38	42	38	27	33	54	44	45	65	35	51	34	29	39	14	22	33	14	31	46
ENST00000520928	4.8685	648	0.361111	73	35	49	57	44	23	6	38	46	21	23	33	52	32	44	71	21	12	17	22	18	6	2	9	20	9	10	10	15	7	10	25	20	6	10	8	7	5	2	9	1	2	0	3	6	6
ENST00000518790	-5.53912	451	0.450111	46	25	39	25	32	20	10	34	34	28	26	18	22	23	32	36	13	10	14	9	11	3	3	8	15	8	9	7	3	5	6	11	11	4	13	4	6	5	1	8	2	4	2	2	6	5
ENST00000635274	-2.33823	300	0.63	11	12	23	10	16	25	23	20	19	28	37	21	10	18	22	4	3	4	2	2	1	5	1	5	1	6	9	7	3	5	2	0	3	4	7	2	7	6	7	5	2	8	10	3	4	5
ENST00000433186	4.16849	388	0.443299	39	29	25	24	30	23	1	32	25	16	29	15	23	18	30	28	13	8	10	8	7	6	0	16	8	3	7	7	8	4	7	5	4	11	9	6	9	5	1	8	1	0	0	0	6	5
ENST00000607370	4.04899	168	0.607143	7	4	19	5	10	6	12	10	16	17	21	10	3	10	12	5	3	0	3	1	1	1	1	1	2	5	8	4	1	2	2	0	1	2	3	3	2	1	2	1	4	4	3	1	2	4
ENST00000530733	3.70408	322	0.434783	31	16	26	19	16	28	8	21	22	11	15	19	24	17	18	30	10	3	9	8	5	5	1	5	8	2	8	8	8	2	2	7	4	2	8	2	7	10	2	9	2	2	2	2	3	6
ENST00000592569	-0.17115	777	0.634492	30	39	78	12	54	99	37	55	59	68	87	33	16	39	45	25	3	5	20	2	9	16	5	9	20	22	23	13	2	4	4	2	10	13	27	4	24	36	16	23	6	9	16	5	7	17
ENST00000587575	-1.25997	490	0.522449	30	17	48	23	26	36	10	43	44	32	46	19	17	30	37	31	8	1	13	8	7	3	4	3	21	7	15	5	6	6	5	5	5	3	12	6	10	13	2	11	3	3	1	3	3	11
ENST00000425636	-1.58342	2890	0.398616	323	181	179	226	222	137	19	210	175	116	162	111	189	154	204	281	125	61	65	72	72	46	8	55	57	35	52	35	59	41	57	69	68	43	52	58	55	30	2	50	5	4	6	4	45	41
ENST00000600693	2.84467	715	0.404196	113	50	52	46	64	37	7	46	48	26	29	32	36	41	47	40	54	18	17	23	20	10	6	14	20	9	12	11	10	13	14	9	23	16	16	9	18	8	0	11	0	3	3	1	10	13
ENST00000594898	3.41899	499	0.480962	31	47	25	19	43	37	5	62	28	18	27	19	19	46	35	37	6	11	8	6	24	11	1	10	9	4	5	7	4	8	2	5	8	20	8	7	11	9	1	16	1	2	2	0	4	24
ENST00000581122	-0.144681	1660	0.439759	180	75	138	102	124	118	21	93	96	71	116	90	95	93	97	150	85	22	35	38	32	15	9	19	42	29	45	22	26	25	17	34	27	28	40	29	42	45	4	27	5	2	5	9	16	18
ENST00000545202	3.56161	2376	0.537879	155	119	214	106	193	203	40	178	175	163	216	110	70	129	194	110	52	25	42	36	39	39	9	32	61	53	76	24	17	21	42	26	42	39	84	28	66	58	12	67	6	11	14	9	21	51
ENST00000568363	2.86514	786	0.522901	41	42	50	35	56	78	17	61	49	42	58	50	22	50	74	60	14	7	13	7	8	17	7	10	13	11	16	10	7	9	12	7	8	17	19	12	25	23	4	26	4	5	5	3	4	18
ENST00000565256	-2.83667	1234	0.526742	60	65	83	60	88	112	43	89	76	86	91	64	43	70	100	103	21	12	16	11	20	21	8	16	22	16	25	20	11	8	16	25	14	21	38	15	32	32	15	33	9	16	16	2	7	34
ENST00000555383	5.18318	460	0.497826	53	24	31	22	43	54	5	36	25	23	24	19	10	36	31	23	29	5	9	9	11	7	1	5	9	10	7	5	1	6	10	5	12	11	14	6	15	19	3	17	3	0	2	0	3	18
ENST00000623544	4.5205	497	0.567404	35	28	44	20	39	53	18	30	39	36	48	18	14	23	31	20	10	4	11	10	9	13	4	2	14	12	15	2	8	4	5	3	8	7	18	6	12	19	5	17	3	1	10	4	1	7
ENST00000603717	4.4546	442	0.39819	51	27	29	30	37	20	2	33	22	19	19	24	28	25	34	41	22	9	9	10	12	6	0	9	10	7	5	7	8	7	8	7	13	6	10	8	7	4	0	9	0	0	1	1	7	8
ENST00000511091	3.05835	819	0.394383	78	35	51	74	56	40	10	66	44	40	30	37	61	57	59	80	32	5	17	24	12	13	1	9	16	11	10	14	19	13	16	26	14	11	13	17	17	6	0	17	5	3	2	0	11	18
ENST00000588104	3.0171	1449	0.553485	75	75	125	62	118	157	28	107	104	91	128	69	41	87	111	70	23	10	26	16	20	32	6	17	37	28	41	19	14	10	23	15	19	32	48	18	48	62	11	36	8	7	7	6	6	36
ENST00000534218	3.2035	602	0.458472	45	34	34	43	44	40	6	60	36	32	32	25	31	44	53	42	16	9	9	11	13	7	0	13	9	7	7	11	8	11	11	13	8	12	14	10	9	8	3	20	2	1	2	1	9	19
ENST00000566942	-0.99699	3481	0.310256	417	158	213	372	219	82	9	207	206	81	95	181	319	195	246	480	166	44	82	124	76	21	3	58	76	34	31	72	107	58	69	138	53	37	52	77	34	14	1	33	5	1	0	3	44	31
ENST00000567488	3.39582	2709	0.346622	487	191	209	272	258	87	15	133	213	73	87	72	201	142	134	134	210	70	87	120	96	36	6	52	113	37	32	27	92	65	54	61	116	41	48	53	50	13	2	22	3	3	5	4	43	27
ENST00000489626	3.76888	763	0.562254	38	40	83	26	71	84	26	47	55	66	46	34	24	37	46	39	9	6	15	7	19	10	3	8	29	25	14	15	4	2	7	13	13	22	30	6	30	27	12	15	3	11	10	2	9	22
ENST00000453157	-1.6644	512	0.492188	40	29	28	31	47	35	12	43	26	30	37	21	15	43	37	37	12	9	11	8	9	9	3	8	5	7	15	1	8	7	8	8	15	12	7	13	15	6	2	12	3	2	2	5	2	17
ENST00000438978	-0.333515	750	0.524	57	46	78	32	78	59	14	49	55	50	56	31	22	46	44	32	18	15	20	4	16	14	4	12	22	24	22	10	6	8	10	8	18	15	34	11	24	13	5	16	3	4	5	2	5	17
ENST00000482368	-0.187617	962	0.439709	83	60	65	58	61	56	26	64	69	39	54	53	53	53	70	97	32	14	21	16	19	14	5	22	20	8	19	18	15	11	11	21	12	17	19	13	15	14	8	18	7	7	6	6	6	11
ENST00000597950	-2.3468	725	0.464828	42	37	51	32	43	35	18	65	57	36	39	44	20	53	67	85	11	8	15	8	9	6	3	19	15	10	14	12	2	9	7	14	9	11	14	9	12	9	4	10	5	6	1	6	3	12
ENST00000601511	4.05636	453	0.485651	37	30	25	20	34	26	11	46	25	27	25	26	16	34	41	29	11	8	8	10	12	7	3	8	6	8	6	5	4	7	5	4	11	10	7	6	5	6	4	11	3	3	1	4	4	12
ENST00000371417	-1.32632	1409	0.611781	69	68	122	35	102	170	64	92	91	124	154	65	33	66	93	60	16	18	26	9	18	29	10	11	21	38	50	13	3	6	15	11	22	24	44	12	41	58	27	44	6	26	20	12	10	23
ENST00000496793	-0.185758	1424	0.629916	57	65	97	36	75	158	82	102	93	122	188	76	30	72	112	58	10	18	19	10	12	29	9	15	20	26	39	12	4	7	17	8	15	19	31	10	29	53	32	43	7	27	36	12	12	26
ENST00000420905	3.34643	3956	0.462588	338	212	260	265	325	245	72	297	227	208	297	158	185	275	260	331	120	59	60	99	79	39	20	74	103	45	64	48	50	61	73	81	79	73	108	65	93	69	17	66	5	11	50	6	41	94
ENST00000576086	5.02445	854	0.574941	47	51	73	40	81	83	27	54	65	61	83	36	18	50	62	22	14	9	13	11	18	19	7	7	22	13	29	9	5	13	13	9	17	22	28	14	24	34	8	17	4	5	8	10	7	15
ENST00000580511	-1.66937	853	0.554513	56	46	73	38	51	60	47	62	74	65	85	29	32	49	47	38	16	13	17	10	11	10	7	18	27	17	22	7	8	10	12	8	15	9	15	12	16	15	12	17	6	14	23	4	9	25
ENST00000580854	-0.527007	790	0.477215	68	42	61	48	48	46	27	58	66	41	55	35	37	50	54	53	18	16	22	12	11	9	4	18	26	12	13	10	10	11	13	14	17	6	11	14	14	10	8	14	5	6	11	5	10	17
ENST00000369120	-1.50424	324	0.404321	35	19	27	24	23	14	3	25	31	14	11	10	17	18	24	28	11	6	8	9	6	3	1	9	15	7	2	3	4	6	8	6	9	4	4	6	6	3	1	4	1	0	1	1	5	4
ENST00000415970	-0.587362	1163	0.383491	105	56	64	102	78	63	4	103	56	45	34	62	88	84	95	123	45	19	16	25	19	7	3	27	18	12	14	20	26	17	25	34	18	17	16	27	21	13	1	27	1	2	0	1	21	25
ENST00000611404	4.2597	588	0.47619	44	37	42	30	50	43	5	33	43	27	43	35	15	25	58	57	15	9	11	9	16	8	5	7	16	10	11	5	4	6	13	7	11	18	12	9	20	14	0	9	0	3	1	1	4	10
ENST00000553510	-0.645687	678	0.473451	47	27	52	44	47	44	9	55	45	40	46	35	32	44	58	52	10	8	15	14	9	6	7	5	15	15	8	14	13	6	15	10	12	8	16	11	16	12	1	15	1	2	4	2	5	12
ENST00000413311	2.95588	379	0.379947	38	25	24	32	28	13	5	23	26	13	21	15	28	18	25	44	11	6	10	11	10	4	3	8	11	4	8	1	10	5	3	14	8	11	6	3	6	1	0	6	1	1	1	2	4	2
ENST00000634769	-2.48918	583	0.459691	48	32	46	37	52	37	4	51	36	31	28	29	27	44	46	34	18	9	9	11	10	11	1	10	9	8	13	16	8	13	11	5	10	12	19	11	15	8	0	14	0	2	2	0	10	13
ENST00000412954	2.81827	631	0.465927	68	35	54	32	56	46	5	47	45	33	29	33	21	39	52	35	24	14	18	12	14	12	0	9	17	11	12	14	7	6	14	5	14	8	23	11	16	13	3	14	1	2	2	0	6	15
ENST00000446579	-1.06202	734	0.370572	97	49	46	68	70	30	5	40	55	17	30	25	39	49	46	67	41	14	18	24	35	7	2	5	23	5	10	8	15	10	18	25	20	19	13	17	11	7	2	10	2	0	1	2	5	11
ENST00000511194	2.97012	1651	0.434282	169	79	143	115	126	70	13	117	144	81	110	56	68	96	125	138	60	24	51	34	35	19	2	23	61	22	40	20	15	20	40	40	29	23	39	35	20	11	2	37	2	3	7	1	16	26
ENST00000425048	-0.224188	666	0.396396	56	40	46	57	54	49	1	52	39	21	24	24	50	45	37	70	24	5	13	14	15	14	0	11	16	12	11	7	14	14	10	19	10	13	19	12	22	11	0	16	0	0	0	1	10	8
ENST00000634503	4.02725	2406	0.47049	210	137	214	111	159	162	47	155	196	120	171	122	108	104	176	213	85	37	61	26	52	34	10	41	96	30	59	29	24	21	26	40	38	48	45	28	40	59	16	47	13	11	15	8	22	30
ENST00000427881	-1.05	202	0.50495	20	10	22	8	20	13	5	16	14	14	10	9	6	17	10	7	7	5	6	2	8	0	0	2	6	8	3	5	3	3	1	1	6	2	10	2	3	3	1	6	0	2	0	2	1	7
ENST00000599801	3.00404	711	0.434599	68	36	51	44	38	36	7	74	56	41	29	27	37	43	65	58	24	12	21	11	15	8	1	12	17	12	10	12	8	8	11	17	13	4	11	10	9	8	1	18	4	2	1	0	12	17
ENST00000595837	5.03802	1232	0.436688	104	58	83	96	89	75	8	100	80	62	73	50	68	78	100	107	34	12	24	34	18	15	5	20	22	16	26	19	19	15	29	33	24	19	26	20	24	23	0	28	1	1	5	1	16	24
ENST00000594315	-4.08991	1062	0.442561	92	48	78	74	66	64	8	94	82	49	62	45	52	71	90	86	32	13	24	23	15	14	2	17	22	14	23	19	15	9	25	25	15	13	21	17	18	19	0	27	1	2	4	1	10	28
ENST00000597702	4.01181	881	0.444949	70	40	69	67	64	48	5	69	73	39	56	38	39	59	76	68	22	8	21	19	10	14	2	14	22	9	22	16	13	8	28	18	12	14	23	15	19	14	0	15	1	1	2	1	6	19
ENST00000595063	-0.376571	601	0.427621	53	27	47	40	31	26	7	59	49	30	31	23	34	40	48	55	13	9	20	11	10	5	1	11	16	9	11	10	10	7	10	13	11	3	10	7	6	5	1	14	4	2	1	0	8	17
ENST00000628989	-1.65895	699	0.39628	65	42	42	62	57	27	4	49	46	31	29	34	43	37	65	65	19	12	11	22	16	8	2	16	16	10	8	8	13	12	24	13	12	14	14	17	15	5	0	7	1	2	1	0	7	4
ENST00000417112	-0.938792	917	0.509269	61	49	66	43	66	67	21	87	55	65	69	36	37	60	69	65	16	12	17	16	12	10	4	23	18	23	19	6	10	7	9	17	14	14	28	10	22	16	11	18	2	4	12	3	8	29
ENST00000454411	3.33037	444	0.326577	62	30	24	49	29	16	2	26	25	16	16	15	48	11	30	44	32	5	9	16	15	4	2	9	13	5	3	3	13	3	15	17	6	8	5	10	2	7	0	7	2	0	0	0	7	4
ENST00000437673	-2.49641	678	0.433628	75	48	55	36	45	34	5	54	59	30	42	25	35	26	54	54	31	12	21	11	20	13	0	15	19	14	13	9	11	6	10	9	11	10	14	10	9	9	1	15	2	1	2	0	5	5
ENST00000503085	-1.96902	762	0.489501	76	46	62	35	56	69	10	64	55	38	46	35	32	46	56	35	25	18	15	17	19	14	2	11	21	12	14	15	6	8	13	8	20	12	16	8	18	16	7	28	3	0	4	3	7	24
ENST00000616099	2.83753	408	0.308824	50	16	16	38	19	17	2	36	11	8	10	23	41	33	23	64	17	10	5	18	5	2	1	8	3	2	2	9	10	7	5	16	8	1	2	7	4	4	0	9	0	0	1	1	8	6
ENST00000598988	3.5157	540	0.438889	13	11	26	23	21	42	2	83	19	20	33	17	20	75	28	106	3	0	6	4	2	3	0	6	4	4	9	9	3	6	2	12	4	2	10	4	4	12	1	25	1	1	0	0	4	34
ENST00000510016	5.61464	468	0.41453	69	19	44	30	36	24	3	26	33	22	22	27	24	25	35	28	36	8	14	11	8	4	0	7	13	8	9	14	8	5	8	9	8	4	14	10	9	6	2	7	0	1	1	1	8	6
ENST00000582842	-0.267532	860	0.463953	77	53	62	58	66	61	19	62	67	45	48	30	40	50	60	61	26	14	19	18	19	13	5	16	23	10	19	10	16	15	15	12	20	16	17	13	20	18	5	17	6	5	8	0	10	17
ENST00000511626	-1.62029	425	0.602353	20	24	37	13	31	46	23	27	34	31	49	14	9	26	19	21	5	6	7	2	7	7	5	5	6	11	14	6	2	5	4	2	2	11	12	6	12	19	4	11	1	9	11	2	4	11
ENST00000510169	-0.476774	791	0.443742	84	38	68	55	62	46	8	65	58	36	43	32	40	61	51	43	24	14	27	19	17	7	2	12	29	10	14	15	13	15	10	17	22	11	20	9	18	8	0	20	3	2	3	0	14	20
ENST00000616866	4.04849	449	0.532294	37	16	38	26	27	39	12	36	35	29	39	21	18	29	36	10	11	5	11	10	6	2	4	4	10	8	12	8	9	7	9	1	8	4	9	6	10	12	4	13	3	3	3	3	3	11
ENST00000509345	-0.986284	871	0.567164	45	38	92	27	79	82	14	74	67	64	72	41	11	65	67	32	8	2	30	5	10	17	1	10	23	23	34	12	0	12	5	10	19	23	26	11	27	19	4	32	3	2	6	3	5	25
ENST00000577437	-3.88252	611	0.546645	39	32	79	16	59	41	10	43	61	36	51	32	6	44	41	20	7	5	24	3	17	8	0	7	27	14	27	10	0	10	4	2	14	14	24	7	14	12	0	15	2	3	2	3	5	13
ENST00000424174	3.41832	422	0.63981	18	18	30	10	22	51	24	33	29	44	51	16	7	17	35	16	7	1	6	4	5	7	0	6	7	9	10	4	3	1	5	1	1	7	10	4	9	13	12	17	4	9	9	2	1	9
ENST00000422074	2.94159	344	0.319767	61	22	19	31	24	11	1	21	22	6	5	20	26	18	28	28	23	9	10	18	10	7	1	4	6	1	4	8	8	6	10	7	15	4	1	4	4	0	0	7	1	0	0	0	8	3
ENST00000606785	4.57226	409	0.383863	45	18	24	32	17	21	4	34	28	10	16	26	29	27	37	40	17	6	9	13	4	4	2	8	7	2	4	10	8	4	13	7	5	4	4	4	5	3	0	13	2	0	1	1	6	8
ENST00000607405	3.90691	1328	0.356928	160	66	95	121	98	57	5	79	74	33	58	69	109	84	76	143	69	22	36	33	30	18	2	16	32	8	24	31	41	18	23	39	28	16	24	30	28	8	1	20	2	0	2	1	16	18
ENST00000615056	3.58806	606	0.438944	47	36	46	45	53	43	3	49	40	25	26	27	33	44	43	45	11	14	9	13	13	8	2	13	12	11	12	11	12	11	7	14	10	11	17	15	15	14	1	13	1	0	1	1	6	9
ENST00000453832	3.5006	827	0.405079	107	40	64	68	49	34	11	57	64	30	47	42	59	47	61	46	40	14	27	26	16	9	3	12	22	12	19	11	23	14	19	12	16	9	10	14	11	6	1	16	4	1	2	4	13	15
ENST00000554430	3.78263	489	0.460123	37	23	40	30	35	28	6	43	37	30	24	21	21	32	42	39	5	8	14	10	6	6	2	9	16	9	10	5	3	5	13	9	11	5	11	8	11	6	0	11	0	1	3	2	9	12
ENST00000531155	3.97337	1044	0.492337	100	48	97	54	93	68	21	64	64	65	87	51	41	66	62	62	46	15	23	16	26	7	5	9	29	23	32	13	15	13	11	15	17	17	40	19	25	19	7	17	0	6	8	7	9	18
ENST00000556734	3.05387	436	0.298165	53	14	23	61	32	9	3	15	19	10	23	18	47	26	22	60	12	2	12	27	9	0	1	4	5	5	5	7	26	7	5	23	9	6	8	9	4	2	1	2	1	1	1	0	5	5
ENST00000570267	-0.726695	2443	0.478919	164	130	166	145	186	143	85	149	151	143	174	139	104	147	182	234	56	37	31	40	49	33	22	26	41	42	49	34	23	29	47	46	39	48	69	30	54	29	22	38	16	23	27	19	21	45
ENST00000441071	-3.57092	571	0.425569	69	33	46	42	38	22	4	35	48	26	42	28	34	18	52	33	31	10	12	16	15	6	2	10	15	11	9	11	10	4	20	7	3	9	14	12	5	5	1	11	3	0	1	0	11	3
ENST00000573737	-1.71192	976	0.4375	78	54	48	68	68	70	21	75	44	48	40	61	59	61	84	96	30	11	13	24	25	11	5	13	12	14	10	12	19	14	19	16	15	23	15	15	16	22	6	26	4	4	2	11	10	15
ENST00000570366	-4.18788	607	0.482702	41	35	35	32	38	48	16	53	37	36	34	31	28	36	53	53	13	10	8	10	14	5	4	12	12	9	10	4	9	7	8	8	6	11	12	8	8	19	4	17	5	2	3	6	4	11
ENST00000417123	2.87692	1932	0.469462	160	105	148	108	162	132	34	136	116	102	119	105	82	126	141	155	51	31	41	37	39	27	10	29	39	36	41	32	24	22	31	31	48	42	50	22	49	31	8	44	6	10	10	8	15	53
ENST00000524389	-0.961489	641	0.472699	71	41	47	34	57	44	12	49	49	32	38	22	17	45	43	39	22	19	19	11	21	8	4	8	20	15	8	4	5	6	11	12	18	10	15	13	13	14	3	14	4	2	3	3	8	11
ENST00000392620	6.19678	2525	0.45901	229	138	185	160	194	165	28	205	173	122	164	107	115	168	189	182	94	35	55	45	54	27	7	50	53	47	54	31	39	36	42	43	45	50	55	44	58	43	5	58	7	8	10	3	29	56
ENST00000551271	-0.795853	2279	0.589294	153	123	222	62	198	265	78	155	168	178	194	107	42	130	152	51	72	27	35	18	48	39	10	26	58	63	69	32	8	26	17	11	28	56	85	29	80	87	30	68	13	22	22	21	13	51
ENST00000504332	-2.44952	1447	0.619903	67	72	138	27	118	214	48	114	101	119	115	68	18	89	101	37	20	15	25	7	26	29	6	11	36	39	42	21	2	12	8	5	17	34	55	12	56	77	21	60	6	19	12	11	5	39
ENST00000519248	-0.729295	730	0.472603	60	46	35	52	54	68	19	65	49	35	37	18	31	57	47	56	19	7	17	16	10	10	6	20	15	11	7	2	8	20	9	15	11	14	12	17	18	23	4	23	1	6	10	2	6	18
ENST00000567545	3.40888	1767	0.550085	110	96	127	62	136	193	32	158	96	111	151	95	52	119	143	85	49	27	20	14	22	38	10	26	27	27	46	27	10	15	23	14	28	39	51	18	46	72	13	62	7	4	12	9	17	58
ENST00000611006	-1.62675	612	0.519608	46	40	36	29	52	77	9	63	33	37	26	20	20	48	44	31	15	14	10	7	13	14	2	11	11	13	4	8	6	7	8	8	13	11	17	11	24	26	4	22	3	3	3	0	8	21
ENST00000627179	4.4797	632	0.443038	51	35	42	51	55	44	7	43	45	28	33	25	29	41	49	53	16	13	12	9	13	11	2	9	16	8	11	7	10	12	13	16	17	5	15	18	20	10	2	12	2	0	3	2	12	8
ENST00000419196	-0.617141	467	0.528908	38	22	38	24	37	35	15	36	33	41	28	21	14	25	42	17	12	8	7	11	5	9	6	2	10	13	9	5	4	5	11	4	11	4	17	5	9	7	7	12	4	6	4	1	3	9
ENST00000600068	3.15455	553	0.448463	59	25	57	30	51	30	4	32	54	23	32	22	7	39	38	49	21	2	30	6	13	5	1	6	22	11	15	9	3	5	11	11	16	11	14	10	16	4	1	9	1	1	1	1	1	12
ENST00000583490	4.13666	1788	0.489374	126	79	112	84	80	129	83	115	127	92	139	109	67	107	134	204	40	25	29	32	17	24	13	25	34	20	36	21	12	12	24	36	20	11	36	13	25	50	23	31	22	17	23	21	16	33
ENST00000579431	3.25312	481	0.534304	28	21	41	19	17	37	26	33	47	32	41	23	17	23	35	40	7	5	11	5	5	6	2	8	16	6	17	2	5	3	8	3	3	2	11	1	6	13	9	9	7	7	3	9	2	9
ENST00000470449	-0.752965	760	0.521053	47	28	71	35	50	51	28	51	59	52	56	49	25	49	61	47	13	5	19	9	9	8	2	9	18	14	24	15	4	11	9	11	9	9	22	10	21	9	6	15	6	4	7	11	8	12
ENST00000541288	4.07294	641	0.471139	32	30	52	45	51	42	5	52	46	37	38	31	31	41	56	51	10	8	7	7	5	8	3	14	17	12	12	11	7	9	14	15	12	4	18	17	18	10	2	12	0	0	2	3	10	10
ENST00000534841	4.44685	681	0.469897	45	37	58	49	60	53	5	54	55	38	31	23	29	44	53	46	11	10	14	10	10	11	4	12	22	13	11	12	8	13	15	13	16	8	16	20	25	14	1	13	2	1	1	1	8	13
ENST00000538297	3.51617	1329	0.428894	106	72	103	100	98	73	23	89	98	62	61	66	80	75	100	122	39	16	31	20	29	19	6	18	39	26	16	22	24	15	25	36	21	23	30	24	24	16	10	23	2	5	7	9	19	25
ENST00000545254	-0.121053	664	0.626506	20	38	52	22	53	87	36	50	45	52	62	30	14	49	39	14	5	7	8	0	11	18	4	5	10	14	21	7	4	8	8	2	5	19	21	8	22	28	15	22	4	10	15	7	6	24
ENST00000584957	2.88933	985	0.368528	94	43	62	92	63	42	8	59	53	31	33	74	81	55	88	106	39	17	17	21	16	11	4	12	20	7	8	27	22	15	22	33	12	8	14	29	16	14	1	11	2	0	1	5	11	14
ENST00000556405	2.90642	2904	0.362259	307	158	160	272	209	132	17	201	142	102	107	141	238	168	208	341	112	52	54	89	57	35	6	60	52	38	28	42	81	36	52	103	65	40	47	57	61	28	2	41	3	3	6	5	37	44
ENST00000622847	-0.578707	530	0.373585	54	43	20	45	36	24	9	36	24	15	27	27	48	23	37	61	20	15	6	12	16	7	3	17	5	5	4	6	10	7	10	18	12	13	5	6	10	5	2	7	2	0	4	3	8	2
ENST00000518088	-1.26028	509	0.485265	75	23	53	13	27	27	17	32	50	32	41	20	12	21	32	33	38	8	25	4	6	8	2	6	19	10	18	6	3	1	6	3	9	4	11	3	9	4	5	9	7	5	3	2	3	7
ENST00000522193	-1.60037	339	0.525074	39	18	34	11	20	22	21	21	31	30	21	11	12	13	18	16	13	6	16	4	7	4	3	4	12	9	7	6	4	0	5	2	8	4	6	2	3	4	9	6	7	8	4	1	4	5
ENST00000523364	-0.325411	989	0.507583	96	58	73	34	73	77	39	78	58	74	61	41	33	59	61	73	31	23	29	13	17	15	4	21	21	16	24	12	9	8	6	11	28	15	23	7	23	16	18	20	8	21	5	5	5	26
ENST00000517641	-2.53758	583	0.57976	38	31	45	16	38	67	31	49	38	50	42	23	16	37	35	26	10	11	9	8	7	16	3	5	14	13	11	7	4	4	4	4	11	8	18	0	14	23	13	17	3	16	8	4	6	14
ENST00000521159	-1.77306	800	0.525	67	43	58	35	55	76	34	62	59	55	48	30	22	53	52	50	24	13	13	17	12	16	4	11	22	14	14	8	4	10	11	10	13	12	24	6	19	25	13	19	5	16	7	6	8	18
ENST00000521687	-1.71535	764	0.471204	68	45	67	35	65	52	18	59	51	42	40	33	32	55	41	60	17	8	25	17	27	7	1	10	22	17	13	15	5	11	14	5	19	16	23	7	15	15	9	13	2	7	4	5	9	21
ENST00000505736	-3.53117	1668	0.388489	175	80	119	141	129	67	10	112	100	72	85	72	110	99	116	180	54	23	45	53	33	15	4	28	39	24	30	26	37	26	30	48	39	29	28	33	22	15	2	28	2	2	3	3	22	21
ENST00000512039	-0.851433	319	0.416928	37	26	25	22	31	17	3	24	24	10	12	12	17	22	18	18	9	8	11	9	8	7	2	9	12	5	4	4	4	5	5	7	11	6	8	6	9	3	0	5	1	0	1	1	7	9
ENST00000607670	-0.467219	837	0.632019	49	37	55	23	47	87	73	45	47	98	97	34	21	30	51	42	18	6	16	9	10	12	7	8	12	17	18	8	2	5	8	8	8	17	17	5	15	31	28	13	7	29	29	8	10	7
ENST00000625474	-3.72795	1371	0.327498	148	37	88	132	75	31	9	67	73	37	73	84	110	77	97	232	57	9	38	44	14	8	3	12	22	14	25	27	34	19	27	52	21	12	19	23	15	4	0	12	4	2	1	2	15	10
ENST00000449852	-1.13494	487	0.50308	49	20	55	27	33	41	12	23	55	26	34	20	13	22	35	21	15	6	16	12	9	7	1	3	26	9	13	7	4	5	11	7	9	5	16	3	15	10	6	10	1	6	4	1	3	8
ENST00000437461	3.65572	373	0.525469	19	19	27	17	28	29	7	33	26	27	25	20	9	23	38	25	6	5	5	3	7	6	0	6	14	4	7	2	0	4	9	4	2	5	13	8	8	8	2	11	2	1	2	2	4	6
ENST00000505718	5.16319	470	0.510638	24	30	51	17	44	31	4	39	40	28	32	21	14	29	35	30	5	5	11	3	15	4	0	11	14	14	13	9	3	4	8	2	11	13	13	7	10	7	1	13	1	0	2	1	5	10
ENST00000429482	-0.0691052	581	0.492255	51	27	40	33	38	36	22	44	37	43	37	29	26	34	47	36	22	6	10	13	8	5	6	8	10	14	11	5	8	7	7	11	10	8	16	4	11	9	5	11	6	5	4	7	3	11
ENST00000428292	-2.13453	1223	0.467702	117	62	92	69	102	77	16	94	84	67	78	54	38	83	96	93	45	18	30	23	22	12	2	26	32	22	23	15	12	19	24	14	30	24	25	23	23	21	7	26	3	4	4	5	6	32
ENST00000415029	3.67279	566	0.462898	30	32	33	31	38	39	10	60	38	27	22	28	21	49	50	57	7	6	11	6	10	8	2	12	7	12	4	10	3	6	13	9	10	12	7	8	9	8	1	21	5	2	0	3	5	15
ENST00000526554	-1.47161	510	0.47451	28	35	31	31	36	34	8	50	41	22	30	21	21	37	44	40	8	7	8	5	10	10	2	13	14	7	7	3	8	7	10	6	6	10	11	9	11	8	1	14	3	0	2	3	7	14
ENST00000539969	3.75554	1802	0.463374	162	105	145	105	162	102	23	148	133	104	90	73	61	123	142	123	61	31	41	29	39	27	6	33	55	32	40	18	15	21	36	33	38	38	51	34	42	21	7	32	10	5	2	6	21	43
ENST00000613683	-0.33327	429	0.358974	31	23	19	48	30	21	0	32	23	12	15	21	38	26	37	52	10	3	2	16	13	3	0	7	6	4	2	7	18	2	12	16	7	3	11	8	9	3	0	9	0	0	0	0	5	10
ENST00000514304	4.20062	215	0.502326	21	12	18	10	17	15	5	20	17	15	9	9	5	15	19	7	7	4	5	5	6	3	1	2	6	4	4	3	1	4	5	0	7	4	6	0	4	3	0	8	2	1	1	1	0	7
ENST00000450917	-0.671865	974	0.596509	61	39	69	40	67	81	72	50	56	106	106	43	25	44	63	51	29	8	15	9	7	13	10	9	17	22	23	7	10	7	15	8	10	16	27	14	20	23	25	13	6	26	27	13	0	14
ENST00000520268	-1.35646	491	0.448065	62	19	50	34	35	23	4	27	46	26	38	20	22	21	39	24	22	7	18	15	8	5	0	6	26	9	10	5	7	8	13	6	10	5	12	8	7	4	1	11	1	0	2	1	4	5
ENST00000510795	-2.1456	511	0.375734	61	27	31	47	40	13	8	28	34	20	23	26	31	29	41	51	24	9	10	17	9	4	2	12	14	7	6	4	11	8	12	16	10	9	8	13	6	1	1	5	1	1	2	4	4	6
ENST00000624602	-0.921071	984	0.622967	41	32	57	26	32	102	82	73	63	99	112	50	20	56	73	65	11	6	15	9	5	7	12	8	10	20	23	4	5	4	7	10	2	6	18	6	8	37	26	31	11	28	30	13	3	24
ENST00000543848	3.09184	434	0.571429	18	28	35	15	38	49	15	25	32	23	39	26	8	27	31	24	4	6	4	4	6	14	5	3	9	7	16	3	2	3	9	1	5	17	12	4	19	15	4	11	3	2	5	5	2	8
ENST00000429480	-0.686279	1302	0.52381	90	77	113	54	115	111	18	108	94	82	105	49	35	82	94	74	38	13	23	15	30	25	5	17	37	26	32	18	5	15	19	15	13	38	47	17	34	30	4	43	3	6	7	2	6	44
ENST00000550947	-0.123923	559	0.635063	25	21	47	8	36	63	39	52	28	62	47	27	12	44	32	15	6	4	11	4	7	6	4	4	10	13	14	9	2	3	0	3	6	11	16	3	13	17	18	15	5	16	12	6	4	22
ENST00000490314	-0.694287	495	0.569697	37	23	38	21	33	46	27	28	28	38	58	24	22	27	24	20	14	6	12	5	6	8	3	6	6	10	12	10	4	6	7	4	6	6	12	8	9	14	11	12	2	12	10	3	5	8
ENST00000623753	-2.371	388	0.523196	30	19	38	16	30	28	8	30	35	19	39	14	8	30	22	21	8	3	15	4	6	7	2	4	16	4	12	6	3	6	2	5	5	9	9	7	8	9	1	10	1	2	4	1	1	7
ENST00000624859	-1.52868	977	0.36131	87	31	56	94	55	35	6	75	46	45	37	54	80	60	82	133	29	5	23	30	9	7	1	14	15	15	13	13	21	5	24	44	16	8	16	15	13	6	0	16	2	2	0	2	9	16
ENST00000623091	-2.33212	1652	0.588983	93	79	138	48	105	168	89	133	121	145	144	68	40	103	106	71	30	16	33	14	18	30	13	18	38	31	48	21	5	14	20	9	21	29	42	13	37	59	35	37	15	37	28	9	11	42
ENST00000430821	2.8157	400	0.47	21	21	31	22	32	29	6	38	20	22	17	23	21	33	29	34	6	1	7	7	6	4	3	8	6	6	7	11	3	5	7	7	7	8	12	5	8	5	3	13	1	1	2	2	7	14
ENST00000501855	-1.34711	1871	0.501336	120	112	127	89	139	141	40	174	119	117	119	89	70	124	158	132	36	27	36	21	33	38	6	35	47	32	25	23	22	22	30	15	25	37	48	28	41	28	12	60	5	13	15	7	15	53
ENST00000502162	-0.43608	1809	0.481481	131	115	131	93	147	120	26	157	119	103	113	86	74	112	150	131	41	30	35	25	36	36	4	39	49	33	26	23	22	24	31	16	27	36	53	30	41	23	10	46	3	12	8	3	13	45
ENST00000508309	-1.43788	671	0.533532	37	38	49	29	51	55	22	59	41	50	46	34	24	43	54	38	13	8	12	4	11	14	3	10	19	16	4	10	9	11	7	2	7	13	20	11	15	13	7	20	1	12	6	3	5	18
ENST00000501937	-1.25719	1809	0.511332	108	107	128	89	137	135	48	152	117	118	135	83	70	112	141	128	31	22	35	20	30	39	7	31	47	29	31	21	20	21	31	17	26	37	44	30	41	24	20	50	7	16	20	5	15	50
ENST00000413121	4.18874	637	0.436421	89	34	45	35	43	40	9	42	48	28	37	31	24	32	52	47	38	13	21	17	15	8	4	7	13	4	16	12	5	8	13	9	17	8	11	6	9	15	0	16	0	4	3	2	7	12
ENST00000449140	3.52339	859	0.403958	79	49	51	61	66	53	15	57	46	31	29	50	48	58	61	104	28	16	12	23	19	11	6	13	10	13	6	22	15	9	14	23	25	16	17	8	20	11	6	16	6	4	2	3	12	15
ENST00000635555	3.07437	1016	0.452756	93	53	77	58	78	69	13	79	59	56	49	57	52	61	81	80	32	12	27	22	18	17	5	13	24	18	14	21	8	11	18	21	16	18	29	14	27	16	3	23	5	3	2	3	12	22
ENST00000614612	3.64751	668	0.392216	56	21	52	52	41	32	6	45	44	24	26	44	41	47	53	83	18	5	15	17	9	5	1	6	18	11	10	13	14	10	12	16	7	3	17	14	15	8	0	9	1	0	1	4	2	9
ENST00000413148	-0.269308	436	0.433486	43	26	29	30	31	22	8	28	30	27	26	17	25	14	36	43	12	9	7	14	11	3	3	9	7	8	10	4	9	4	9	8	10	8	9	4	9	5	3	5	1	3	2	2	7	4
ENST00000598623	-4.18702	443	0.609481	26	21	32	17	26	35	36	24	37	44	52	16	7	21	28	20	6	8	12	0	4	6	6	5	14	7	9	2	3	4	4	6	7	8	6	5	10	9	13	3	8	13	12	3	3	3
ENST00000453324	-0.538317	1439	0.525365	62	73	103	71	111	73	65	88	87	114	117	101	50	77	133	113	21	10	21	9	25	23	12	13	25	23	32	23	15	15	21	20	12	34	42	23	28	12	10	23	13	17	23	12	10	19
ENST00000425425	3.53784	525	0.550476	23	24	42	25	45	28	24	27	30	50	52	33	16	22	47	36	5	5	10	3	11	6	2	5	9	8	17	8	4	6	7	8	7	11	18	9	10	6	6	6	4	7	8	5	2	4
ENST00000446521	4.04012	584	0.547945	31	26	39	29	42	45	18	42	37	44	53	38	15	32	62	30	8	7	9	7	5	9	5	7	10	10	14	5	4	8	10	7	6	8	16	12	9	14	5	17	4	7	4	3	2	11
ENST00000600527	-3.07431	852	0.515258	77	54	78	40	68	35	29	51	81	61	67	47	22	33	82	26	22	10	32	13	19	10	10	15	30	20	16	12	7	11	16	5	14	19	25	10	6	7	8	14	4	9	8	8	9	8
ENST00000451982	-0.00596129	1161	0.515073	104	77	88	52	83	80	21	94	102	73	95	49	32	49	114	47	37	21	32	14	18	28	11	20	37	16	25	10	5	8	26	13	23	23	27	10	25	19	5	30	1	6	7	7	13	15
ENST00000601648	-1.95877	745	0.451007	57	42	46	52	58	37	14	50	48	41	49	38	34	38	68	72	19	9	13	16	12	7	5	18	15	13	11	6	14	8	16	14	13	15	19	11	11	11	3	12	1	5	5	3	5	9
ENST00000414625	-0.764349	729	0.503429	69	56	66	35	66	41	22	42	66	48	48	33	25	27	58	26	24	12	23	10	19	9	10	18	27	16	18	5	7	7	13	8	13	22	22	9	12	11	4	14	3	7	5	7	10	7
ENST00000627767	2.95562	929	0.430571	74	47	49	69	63	39	10	70	56	45	60	56	45	52	98	95	27	12	15	20	16	6	4	21	15	13	13	8	16	11	24	18	14	15	16	18	14	10	1	14	1	3	3	3	5	16
ENST00000627502	2.86895	874	0.525172	54	58	71	41	80	66	17	70	66	65	54	41	24	44	84	38	13	10	22	9	21	12	7	18	24	20	21	6	6	10	18	7	16	25	29	10	20	18	4	24	4	5	4	4	14	12
ENST00000630243	-1.77522	955	0.486911	109	73	85	43	87	56	17	63	85	59	58	39	29	35	81	35	41	20	34	14	25	19	9	20	38	18	20	9	5	8	21	9	22	26	27	12	20	13	3	19	2	5	3	7	12	11
ENST00000608699	3.87698	415	0.53253	21	25	36	18	39	37	5	31	28	23	32	25	12	26	36	20	4	5	7	5	9	3	2	11	8	10	12	5	3	5	6	4	6	11	18	4	14	13	1	9	3	0	1	1	5	8
ENST00000627718	-1.08833	510	0.54902	35	38	44	19	51	35	15	36	37	45	35	25	12	20	48	14	9	7	14	5	14	10	6	8	15	12	11	6	3	4	9	3	9	16	21	5	11	9	3	12	3	5	3	4	6	6
ENST00000630170	4.0196	584	0.553082	31	33	63	20	58	38	12	51	45	54	37	28	14	34	51	14	8	4	14	5	13	6	4	10	20	22	11	10	2	6	11	1	7	15	32	4	12	8	3	15	2	5	2	3	9	18
ENST00000626156	3.3566	683	0.490483	38	32	57	28	57	37	12	59	36	50	40	44	24	45	61	62	12	5	11	10	14	4	4	10	16	16	11	14	4	8	9	6	8	14	29	6	10	5	2	20	2	4	2	4	8	21
ENST00000626569	-0.325726	857	0.470245	102	58	80	40	79	46	14	54	69	49	52	40	31	40	63	39	43	17	26	16	25	9	7	17	30	16	22	12	5	8	16	11	18	20	29	11	16	10	2	18	3	4	1	6	11	13
ENST00000629990	4.19808	806	0.473945	63	43	70	35	65	53	15	60	50	55	40	44	34	42	64	72	25	9	19	10	17	8	6	12	26	18	15	11	8	4	10	13	9	17	31	8	16	10	3	24	3	4	2	6	9	19
ENST00000627152	-0.74827	846	0.536643	56	48	72	34	64	55	14	74	71	64	69	42	19	40	91	32	13	10	23	10	14	14	8	12	26	17	20	9	5	6	16	7	12	18	29	5	19	13	2	20	1	6	2	5	7	14
ENST00000431767	-0.876514	486	0.553498	32	27	49	19	41	48	10	37	45	39	27	21	9	23	45	13	7	6	14	5	4	13	4	6	22	11	11	5	2	2	12	3	9	9	18	5	18	14	3	12	1	4	2	3	5	9
ENST00000626178	3.59981	342	0.52924	12	17	26	14	27	30	5	30	26	27	20	15	4	19	37	32	0	4	6	2	2	11	1	3	11	5	4	6	1	2	7	4	7	6	11	3	11	8	4	6	1	2	2	0	1	6
ENST00000625338	3.68391	804	0.483831	52	49	59	38	57	59	7	83	57	37	54	35	32	61	63	60	12	9	17	14	17	12	5	15	18	9	22	10	6	8	9	15	11	16	23	7	18	12	2	27	1	2	0	4	12	25
ENST00000618708	3.54689	606	0.468647	45	44	49	29	48	46	5	58	51	22	31	22	23	46	41	45	9	9	17	10	17	11	3	13	21	6	15	7	4	6	10	9	11	14	17	6	14	9	2	20	1	1	0	3	9	22
ENST00000608737	3.58287	956	0.535565	53	53	70	41	70	79	14	92	65	69	78	44	28	54	95	50	15	12	17	9	14	19	5	15	19	15	22	14	6	6	16	13	14	18	29	9	26	19	6	28	4	5	3	2	8	21
ENST00000626969	4.21328	745	0.534228	42	39	54	33	52	56	8	75	57	54	63	33	18	42	81	37	10	9	16	7	10	14	4	11	18	12	18	6	4	6	14	9	12	12	23	4	17	13	3	23	2	2	2	2	8	13
ENST00000596584	5.08396	863	0.522596	56	41	64	39	58	66	12	87	55	63	65	44	31	53	86	42	23	8	13	12	7	18	3	13	19	18	18	9	11	8	10	10	13	14	27	4	20	15	4	26	3	3	3	3	10	17
ENST00000630663	5.61471	746	0.533512	26	47	63	30	61	57	9	66	59	45	59	41	20	44	73	45	5	8	9	4	16	18	2	11	24	12	19	7	2	6	17	5	11	16	26	8	18	12	5	22	2	2	3	2	10	13
ENST00000631087	3.68085	848	0.51533	31	49	66	37	70	62	10	73	56	53	64	48	26	52	81	69	8	9	9	5	16	18	2	13	23	12	22	9	2	8	18	9	13	17	31	9	20	13	6	22	2	2	3	3	11	16
ENST00000630830	2.92115	795	0.480503	40	43	48	41	67	56	10	72	43	51	45	37	21	56	73	91	8	13	11	8	13	17	1	12	16	11	13	8	4	6	16	15	19	17	22	9	20	13	3	19	3	3	2	2	10	20
ENST00000628195	5.35237	552	0.51087	38	28	45	26	42	46	5	47	40	39	38	25	16	27	54	35	16	7	10	5	7	13	1	7	16	10	13	6	4	3	12	7	10	9	15	8	18	11	4	13	0	2	1	2	7	10
ENST00000626220	3.52358	932	0.498927	70	45	77	48	74	75	8	73	68	60	65	42	27	50	85	64	28	12	18	12	13	19	1	12	24	16	23	14	9	9	18	12	19	14	23	18	31	19	5	20	2	2	1	3	9	17
ENST00000601955	3.68861	1123	0.495102	94	54	90	60	91	89	11	87	78	74	78	48	35	61	99	73	42	14	23	15	18	21	1	14	27	21	28	14	11	12	23	14	25	17	28	20	33	22	7	27	4	2	2	3	14	18
ENST00000627016	-0.249297	503	0.5666	24	28	46	23	46	56	7	41	41	42	35	17	9	24	47	16	5	7	9	3	5	14	2	7	16	14	12	4	2	3	15	3	9	12	18	7	21	16	4	15	2	2	3	0	6	8
ENST00000630675	2.89127	608	0.475329	69	39	49	34	46	36	9	44	53	35	44	22	23	25	52	27	30	13	16	9	8	16	4	11	22	8	13	6	6	8	12	8	12	11	15	8	16	8	2	10	3	3	1	2	8	10
ENST00000627863	3.1538	793	0.491803	80	43	71	43	61	50	12	55	67	55	55	35	29	30	74	32	36	10	20	14	8	17	5	13	27	16	17	11	9	11	13	10	14	16	22	9	21	11	3	15	4	4	2	2	9	11
ENST00000594101	3.76776	955	0.510995	43	60	65	47	76	70	15	86	67	56	65	53	28	61	96	66	12	13	10	8	18	24	3	15	24	14	21	6	3	10	26	8	13	20	26	17	21	14	7	28	4	2	4	5	14	16
ENST00000600288	2.85845	728	0.567308	37	51	65	32	73	77	21	52	62	59	47	21	12	37	56	25	9	11	13	4	15	22	5	9	26	18	14	7	1	10	16	5	16	19	28	10	26	23	12	15	5	10	5	1	10	10
ENST00000628754	4.41381	430	0.511628	38	25	34	24	37	32	6	31	31	30	33	19	15	19	40	15	14	7	11	6	6	11	2	5	15	7	8	4	4	4	11	5	11	10	12	4	15	7	2	8	0	3	0	3	5	7
ENST00000455807	5.902	764	0.549738	29	56	79	32	76	63	19	53	74	51	56	28	17	40	55	35	7	8	9	5	21	19	4	12	31	21	19	8	2	8	17	4	11	20	33	12	23	18	12	10	4	9	3	3	8	16
ENST00000618844	-0.626287	1793	0.555494	107	90	115	82	118	184	100	121	99	141	140	93	71	108	118	105	35	21	26	25	23	31	13	23	31	28	29	27	20	16	22	24	18	31	42	27	41	68	37	38	17	42	28	13	14	42
ENST00000520512	3.6096	372	0.475806	36	28	43	16	37	14	7	18	31	18	27	25	18	16	24	13	12	9	12	3	13	6	0	9	9	8	18	8	4	4	6	2	5	9	16	7	7	1	2	4	3	3	0	1	4	7
ENST00000612811	3.08683	2726	0.404989	254	135	209	216	184	136	12	209	201	96	124	141	175	174	218	241	83	46	60	65	50	31	2	52	72	52	45	40	63	37	55	61	47	34	58	45	44	29	7	56	3	1	1	7	34	43
ENST00000483543	-0.159595	773	0.589909	23	39	79	24	72	86	15	62	57	62	66	35	13	49	59	31	0	4	15	4	12	14	4	9	23	21	24	11	4	8	7	5	10	16	34	12	30	26	6	23	2	8	4	1	4	12
ENST00000416349	-0.919559	473	0.403805	48	22	25	38	27	20	4	40	30	16	25	29	29	32	46	41	22	9	6	11	6	7	1	8	6	4	5	10	8	9	10	11	9	4	9	5	5	4	0	11	2	0	1	1	7	7
ENST00000443636	-0.0725748	727	0.45392	71	33	62	52	59	50	3	58	59	34	42	25	30	52	53	43	21	5	23	22	8	13	0	12	24	13	21	4	10	10	20	12	21	9	15	14	21	12	3	14	2	1	0	0	11	18
ENST00000559428	3.4886	476	0.506303	28	28	23	26	35	46	11	50	22	30	27	19	20	38	37	35	7	8	9	4	11	7	2	8	6	4	9	4	4	7	8	7	8	10	11	6	12	15	4	15	1	3	3	4	6	16
ENST00000560097	-0.484106	566	0.475265	44	24	43	37	39	32	22	35	43	36	39	23	22	35	37	54	16	8	12	8	11	7	2	4	15	12	12	4	7	9	8	12	13	4	9	13	6	7	9	10	4	7	5	6	5	11
ENST00000558141	3.92192	518	0.46139	57	26	55	31	41	24	6	32	48	31	35	22	24	21	40	24	21	7	20	8	12	6	0	8	24	15	13	3	6	4	14	7	12	9	10	10	11	6	0	7	0	0	3	3	5	7
ENST00000523002	3.43499	544	0.5625	38	32	68	21	62	54	8	28	48	48	35	22	11	18	42	8	14	10	12	2	8	15	3	5	24	20	13	11	4	5	11	1	8	14	33	7	28	14	3	9	2	2	3	1	3	9
ENST00000436681	4.33539	3714	0.515078	233	291	233	262	320	225	192	211	276	261	282	145	190	172	257	163	59	60	55	59	110	45	89	46	47	40	121	25	65	78	79	40	62	95	64	99	98	48	38	41	46	110	22	14	52	40
ENST00000431488	4.26271	673	0.484398	44	35	62	42	60	52	5	47	57	33	40	32	22	44	55	42	9	5	23	7	12	14	1	8	23	12	16	11	5	10	15	12	14	15	17	14	18	14	1	19	2	2	1	0	10	13
ENST00000623755	3.31061	2954	0.426202	319	148	222	210	235	173	28	209	168	135	166	145	177	189	198	231	127	44	79	69	72	32	10	34	66	47	59	50	48	47	51	64	77	52	63	43	62	51	3	57	7	5	9	7	37	58
ENST00000609113	3.60268	322	0.42236	27	18	25	22	32	20	2	25	16	19	7	15	18	22	23	30	6	6	8	7	8	3	0	7	10	11	1	3	6	3	6	7	10	3	11	7	10	3	1	6	0	1	0	1	5	9
ENST00000430222	-0.270662	527	0.675522	16	19	47	5	32	56	44	38	33	64	65	24	6	31	29	17	4	6	6	0	3	7	3	6	9	14	16	8	0	1	1	3	5	7	18	2	8	18	16	14	9	18	14	3	2	15
ENST00000415809	-1.31267	494	0.582996	30	28	38	11	31	62	23	48	30	42	30	21	16	32	32	19	9	7	10	4	6	12	3	7	8	13	10	7	3	4	3	1	9	5	16	1	11	21	10	19	3	11	6	3	9	12
ENST00000433101	3.41289	861	0.406504	80	33	53	69	48	32	9	64	62	29	53	52	45	60	81	90	32	10	17	21	12	7	3	10	14	9	15	15	10	21	18	20	13	8	11	16	6	7	2	17	2	1	3	3	10	14
ENST00000422405	2.98692	601	0.400998	70	31	36	56	56	21	3	39	40	32	23	26	27	35	60	45	29	14	9	18	17	5	2	7	13	9	6	8	9	13	19	15	16	5	16	19	12	2	0	7	1	1	0	1	3	6
ENST00000624239	2.82039	5356	0.331591	710	256	348	532	357	153	20	344	302	169	161	270	477	296	373	587	288	95	132	195	102	49	10	95	127	61	61	99	165	83	110	173	129	59	71	98	56	31	4	62	6	0	3	11	82	61
ENST00000561655	-2.89504	885	0.353672	93	46	56	75	59	24	6	56	52	27	37	52	67	48	69	117	33	18	17	24	24	5	3	14	21	4	11	20	25	13	11	26	13	11	14	21	10	4	0	10	1	1	0	4	11	8
ENST00000438436	-2.59336	1218	0.533662	109	64	104	65	93	101	52	52	96	90	116	50	45	43	79	58	44	14	29	21	26	21	8	9	38	20	33	13	15	9	22	19	16	29	28	20	25	36	16	24	11	16	16	9	9	14
ENST00000426725	-2.65209	836	0.534689	73	45	58	47	62	82	36	40	55	61	73	38	34	32	59	40	32	9	16	16	13	19	5	8	20	11	19	8	11	5	18	13	11	22	16	13	23	29	12	18	7	12	10	7	6	13
ENST00000430766	-1.21415	1959	0.411434	196	100	145	150	137	120	24	142	129	85	79	89	129	119	133	181	71	29	52	44	37	21	6	36	45	31	26	43	38	38	32	42	38	25	33	41	37	38	5	40	6	7	6	5	31	35
ENST00000623342	4.98958	2481	0.436921	178	102	179	171	160	178	12	229	137	107	121	140	155	192	192	227	61	19	48	50	27	28	4	43	51	37	45	46	47	29	44	51	31	31	49	49	51	51	0	76	3	3	2	4	37	67
ENST00000434942	-1.35782	876	0.561644	40	41	67	41	67	67	33	76	57	77	65	49	25	58	83	29	9	7	17	7	9	17	6	9	18	19	20	10	3	20	13	5	9	14	25	19	21	20	10	16	8	12	4	9	15	16
ENST00000520762	3.13634	454	0.451542	46	24	39	29	41	31	8	29	25	28	21	22	27	26	28	29	12	10	15	8	11	5	0	8	5	11	8	15	10	3	5	11	10	8	14	9	8	9	5	9	2	3	1	2	5	10
ENST00000589967	3.7677	1389	0.537077	88	73	119	64	127	163	15	114	83	83	101	59	45	101	91	62	25	18	30	15	24	26	4	19	32	31	40	16	12	15	24	13	22	32	49	24	53	62	6	42	3	4	3	5	11	45
ENST00000615685	-3.21892	515	0.431068	37	33	42	37	47	22	8	33	42	26	20	24	24	29	41	49	13	5	11	8	14	8	2	9	16	11	7	8	10	6	9	12	9	12	13	13	12	3	0	7	3	3	0	2	8	5
ENST00000585578	4.60873	2777	0.444364	281	170	214	175	229	176	29	213	199	117	159	112	132	184	184	202	101	50	72	57	69	45	7	49	82	38	59	35	27	43	52	53	65	50	73	41	61	43	5	67	4	4	9	12	36	50
ENST00000586139	2.92565	2684	0.453428	269	160	199	166	217	183	32	208	189	116	163	109	120	181	182	189	93	50	65	60	61	44	6	49	76	35	57	31	23	41	54	48	64	46	70	37	64	46	6	67	7	4	8	13	34	53
ENST00000592392	3.70186	760	0.481579	70	42	61	47	58	54	15	59	58	39	48	34	34	51	55	34	18	14	23	15	16	9	1	16	21	10	20	10	10	12	15	10	15	12	20	11	17	15	4	18	4	2	5	4	8	15
ENST00000508099	3.92036	527	0.322581	70	15	35	61	27	14	1	36	38	19	16	19	46	30	39	60	31	7	10	22	4	4	1	6	13	9	4	9	21	9	8	22	12	0	8	7	5	2	0	7	0	1	0	0	8	7
ENST00000449177	-0.76367	565	0.472566	52	33	46	29	45	45	14	46	35	30	23	29	28	41	34	34	17	10	18	7	13	6	2	12	17	12	8	9	8	3	9	9	14	8	14	9	13	13	4	15	2	2	3	7	7	15
ENST00000514487	-1.5771	289	0.550173	35	11	30	6	19	18	19	17	20	27	28	11	9	16	9	13	19	3	10	3	5	4	0	2	10	9	5	6	2	2	1	1	5	4	9	1	6	3	6	3	3	6	8	2	0	7
ENST00000508877	-0.806347	392	0.497449	42	15	36	16	24	24	8	29	29	25	34	22	13	21	32	21	21	5	12	4	4	5	2	4	9	9	11	7	4	3	5	4	7	5	11	1	9	6	0	9	1	0	4	3	2	7
ENST00000509080	3.39586	593	0.558179	32	29	46	20	40	64	24	55	32	46	43	27	23	44	35	32	13	6	10	3	7	12	4	6	9	14	16	7	4	5	4	7	10	10	15	4	16	19	8	21	4	7	7	6	7	25
ENST00000511517	3.0398	738	0.520325	42	39	52	32	51	75	23	67	35	50	44	39	38	51	49	50	17	8	9	7	7	17	4	11	10	16	14	12	8	11	6	7	9	14	19	9	21	23	7	24	3	7	6	7	11	24
ENST00000419707	2.96467	325	0.48	19	18	21	20	24	27	7	27	18	18	15	19	17	22	28	24	6	5	4	4	3	8	1	6	4	6	3	8	5	7	6	2	4	6	7	7	6	9	3	9	1	1	1	3	5	9
ENST00000422961	-0.419985	791	0.471555	77	50	62	37	59	53	14	63	60	41	46	37	31	45	61	54	32	19	14	11	17	14	6	13	21	18	14	9	12	5	11	9	16	9	23	11	18	15	2	18	2	1	9	2	6	14
ENST00000439547	-0.224181	482	0.497925	34	25	29	19	30	33	8	49	35	28	32	25	9	34	51	40	13	9	6	6	8	7	4	6	11	4	8	6	4	4	7	4	6	6	11	7	9	11	2	11	1	0	6	1	2	11
ENST00000423704	3.22078	584	0.5	37	27	38	25	41	43	11	58	36	37	35	31	14	45	55	50	16	9	6	6	8	8	4	7	14	7	9	8	5	8	7	5	6	6	19	10	13	15	4	11	2	2	6	1	3	15
ENST00000616341	-0.0213157	490	0.557143	28	26	35	21	39	56	19	39	29	36	33	22	15	34	33	24	9	4	7	8	7	11	1	7	10	11	5	9	6	6	5	4	7	7	17	7	12	21	6	17	0	5	10	4	1	14
ENST00000614277	-2.77639	640	0.509375	37	31	28	44	45	63	26	56	33	46	37	20	26	50	44	53	10	5	7	15	5	11	5	10	13	6	5	4	8	14	10	12	10	16	10	9	14	19	8	22	3	9	8	6	7	17
ENST00000621428	-1.96275	1462	0.607387	100	61	142	42	85	113	89	83	125	125	201	66	35	70	86	38	38	13	35	14	18	13	15	15	47	28	53	14	9	13	14	6	15	20	41	9	27	37	27	22	8	25	38	18	10	32
ENST00000564407	3.39705	2204	0.303993	288	98	122	230	129	79	7	131	110	57	45	112	211	112	150	322	132	30	41	84	38	16	4	40	40	19	16	47	71	28	39	92	29	21	34	45	24	21	2	32	0	2	2	3	33	23
ENST00000608517	-0.549105	1980	0.644949	89	86	136	59	118	239	182	116	113	228	207	73	50	103	96	84	22	18	29	20	16	35	16	19	33	47	40	16	9	14	19	17	24	35	48	11	42	75	84	37	15	96	59	12	13	41
ENST00000625205	5.37574	270	0.511111	14	16	39	9	28	22	2	22	31	17	9	7	5	18	14	16	5	1	5	3	6	5	1	4	18	13	5	3	1	2	2	4	2	8	16	2	7	6	1	8	0	0	0	2	0	7
ENST00000628148	5.21957	334	0.473054	20	20	44	14	31	18	4	25	36	17	14	12	11	23	17	27	6	3	8	3	9	4	1	6	21	13	6	4	2	4	3	5	4	6	17	4	5	4	3	5	1	0	1	2	3	8
ENST00000594069	3.05467	1322	0.387292	152	71	107	99	89	61	13	83	93	58	50	65	96	56	95	133	53	19	38	41	32	17	3	19	39	22	19	27	27	15	24	33	30	21	27	11	22	14	3	22	3	4	5	1	13	17
ENST00000595494	-2.30154	736	0.529891	49	39	43	36	49	75	41	65	35	46	47	32	33	70	29	46	20	8	11	10	9	11	7	12	13	11	11	8	4	18	4	10	11	12	15	11	20	23	14	18	6	14	12	9	12	25
ENST00000600340	-0.995982	692	0.485549	78	29	52	42	44	56	28	51	50	37	37	33	28	57	40	29	36	8	19	15	6	12	4	7	24	8	10	10	9	19	4	10	10	12	11	11	18	14	8	16	7	10	6	5	9	17
ENST00000608317	-0.461739	2256	0.483156	208	111	132	137	136	162	99	136	126	139	168	124	119	121	157	180	96	33	28	51	43	25	16	27	31	30	37	34	30	29	35	43	39	29	42	26	33	45	36	48	19	34	35	11	23	29
ENST00000560344	3.12631	545	0.370642	63	30	31	48	32	36	6	34	26	15	22	31	52	26	35	57	22	10	13	17	11	10	0	9	8	6	8	9	16	6	11	15	11	8	5	8	14	9	1	12	1	2	1	2	5	9
ENST00000439050	-0.178718	2333	0.360051	238	99	129	214	139	103	20	159	118	75	103	122	184	145	166	318	95	34	40	69	45	20	3	30	43	26	28	32	51	30	43	90	43	25	30	41	31	26	4	42	4	3	6	7	36	30
ENST00000436506	-0.335839	765	0.47451	57	27	51	44	50	56	14	65	42	37	55	43	30	66	57	70	22	7	15	13	13	4	4	6	12	14	17	8	4	12	12	16	11	11	15	13	12	16	2	26	2	3	5	4	10	20
ENST00000318426	-1.69624	2750	0.433818	240	133	205	201	203	162	18	242	189	139	141	99	147	191	203	236	90	25	65	60	58	32	8	35	69	57	55	24	44	38	50	68	49	41	60	53	46	36	4	76	6	4	3	5	31	73
ENST00000539026	3.49102	573	0.483421	42	29	33	30	40	46	4	63	36	33	34	20	15	45	53	49	14	7	11	10	5	8	3	13	10	11	8	4	6	8	5	11	8	8	15	9	16	7	1	22	1	0	2	1	4	16
ENST00000443926	3.37282	639	0.369327	66	43	43	44	42	19	4	48	42	20	30	31	46	31	46	83	17	14	16	18	18	6	1	18	19	8	7	9	15	5	8	16	13	7	12	10	7	4	1	7	2	1	0	1	8	10
ENST00000445201	-1.66674	1143	0.473316	89	71	75	64	84	83	22	98	82	48	74	50	45	84	83	90	24	23	20	22	26	17	4	24	22	15	24	14	13	18	14	19	23	17	24	20	26	14	8	35	7	3	8	4	9	26
ENST00000640832	-0.275123	1709	0.491516	132	96	123	91	128	138	37	149	125	89	108	66	57	129	120	120	33	31	39	29	28	32	6	30	38	32	30	23	20	26	22	23	34	27	45	22	46	20	12	60	15	4	13	5	8	50
ENST00000607350	-0.798142	548	0.467153	52	29	54	32	46	40	3	34	41	25	40	27	29	29	35	31	20	8	16	7	11	11	1	6	14	11	18	11	7	6	11	8	8	14	14	10	17	12	2	9	0	1	1	1	8	10
ENST00000463167	3.03826	451	0.452328	34	20	35	32	35	22	9	30	35	26	31	16	18	28	32	47	14	5	6	8	6	5	1	8	16	7	8	4	7	7	7	11	11	9	8	7	11	2	3	6	3	3	2	1	5	12
ENST00000419357	-4.31265	264	0.484848	34	10	30	12	24	20	4	17	23	17	17	6	4	18	12	15	13	5	12	4	3	4	1	2	16	6	5	3	0	7	1	3	7	3	10	4	8	6	1	5	0	1	1	2	2	5
ENST00000448015	-1.96496	491	0.553971	29	33	28	30	38	48	25	29	38	35	39	20	16	24	39	19	11	5	6	7	7	14	4	8	7	8	8	5	8	4	12	6	5	12	13	7	13	15	10	10	7	5	9	4	5	7
ENST00000426969	3.57162	2236	0.402952	198	112	137	171	153	110	23	157	127	82	126	123	140	139	172	265	65	30	44	58	45	23	8	36	38	28	35	36	41	21	41	68	34	36	42	41	40	20	7	43	6	3	6	8	31	39
ENST00000456681	3.75627	746	0.514745	61	37	70	29	70	54	12	55	51	52	46	43	15	48	65	37	19	8	25	9	20	6	3	8	13	24	15	17	6	7	8	8	13	22	26	9	18	11	5	20	2	3	3	4	3	18
ENST00000605385	3.47995	479	0.394572	43	25	33	38	37	20	8	33	30	20	17	23	29	33	33	56	24	5	5	9	5	7	2	11	10	6	8	8	5	10	7	16	5	13	11	8	12	3	2	3	6	1	0	1	7	12
ENST00000427373	3.27181	842	0.369359	100	47	64	70	56	24	5	67	67	37	28	26	57	45	61	87	34	20	24	22	16	7	0	24	22	17	15	10	17	11	13	29	16	9	14	17	8	2	1	13	3	1	1	0	7	13
ENST00000562231	-0.9537	2218	0.420649	224	102	190	165	159	109	15	148	174	94	126	108	125	126	171	181	80	37	61	46	42	22	4	34	69	39	48	34	45	30	48	42	31	21	58	49	39	31	6	33	4	2	4	5	27	34
ENST00000446590	-0.906502	559	0.502683	41	33	40	29	44	45	8	55	28	34	37	29	29	40	44	22	8	11	16	6	9	13	0	11	6	11	14	9	5	10	9	5	13	9	13	9	15	10	5	15	0	3	3	2	13	18
ENST00000455711	3.69556	1234	0.573744	59	84	112	37	121	116	38	96	83	98	101	55	29	73	85	46	17	11	21	10	38	19	8	19	25	31	39	17	6	9	14	8	18	37	53	13	36	39	14	27	6	11	13	8	10	31
ENST00000568986	-1.14798	522	0.40613	53	22	35	41	31	28	5	41	37	27	29	14	29	28	38	63	17	9	8	19	4	9	1	8	8	12	12	3	8	5	14	14	9	4	12	6	11	6	1	10	3	0	1	1	7	9
ENST00000556379	-2.31468	2852	0.448808	228	170	209	177	221	188	38	204	172	130	182	144	163	163	199	263	71	44	58	55	66	47	3	54	61	40	65	43	43	36	39	59	50	59	69	43	60	45	18	65	8	6	17	7	32	46
ENST00000555045	-3.02782	1848	0.494589	142	120	147	91	164	148	34	139	117	100	125	87	77	117	123	116	42	31	38	30	48	34	2	36	45	32	45	25	18	30	19	24	39	48	53	24	47	35	18	48	8	6	15	5	21	35
ENST00000553454	-1.43516	1492	0.546247	89	82	123	64	120	124	51	101	97	103	151	67	51	88	93	87	29	15	25	20	32	22	4	24	32	23	51	17	11	20	16	17	24	36	44	16	35	29	26	33	8	13	24	6	18	23
ENST00000399886	-0.569944	857	0.49825	62	54	68	43	79	54	14	64	60	46	69	41	27	57	64	54	16	14	16	15	26	10	1	17	22	11	25	10	4	14	15	10	20	26	21	12	20	12	5	17	1	5	6	2	11	15
ENST00000617603	6.58313	606	0.316832	45	29	30	67	42	14	1	46	21	21	15	32	64	39	42	97	14	8	5	18	19	1	0	9	10	6	5	9	14	10	13	30	8	6	10	17	8	4	0	2	0	1	0	0	11	11
ENST00000577847	2.96153	513	0.608187	18	29	34	12	35	48	35	51	30	53	33	26	10	39	40	19	5	4	7	2	11	13	0	5	7	8	10	9	3	3	5	1	6	12	14	3	10	6	9	22	6	17	7	5	1	22
ENST00000609144	-0.695517	554	0.406137	35	25	19	51	35	73	3	56	22	17	9	9	38	53	26	82	10	5	4	16	7	8	0	10	6	4	5	4	13	12	8	18	9	8	7	11	15	31	3	23	1	1	0	1	14	15
ENST00000517934	-0.277967	306	0.48366	30	17	28	12	25	19	3	29	22	23	13	14	10	17	28	15	14	7	6	2	5	2	1	9	8	12	2	6	1	2	8	1	6	2	10	7	5	4	1	9	2	0	0	1	3	9
ENST00000512618	-0.864646	421	0.510689	21	22	30	24	40	38	4	38	30	27	22	16	7	32	39	30	5	7	3	6	7	6	0	9	8	11	4	7	0	5	12	7	9	4	15	11	13	11	0	14	1	2	0	1	2	13
ENST00000504609	-0.97006	735	0.493878	53	36	61	39	55	52	5	66	59	42	51	33	23	47	68	44	13	12	17	11	9	11	1	15	20	18	11	12	5	8	17	9	12	8	22	13	15	13	1	23	1	2	1	1	7	16
ENST00000564380	4.12116	2157	0.543811	112	113	190	88	165	211	38	179	167	129	186	98	60	139	166	115	30	29	39	14	41	33	10	29	69	42	52	27	15	28	28	17	28	32	66	38	61	79	11	60	7	6	12	13	13	58
ENST00000451364	-1.90474	716	0.448324	59	36	54	45	58	45	12	56	47	39	32	32	31	51	52	66	20	10	17	12	14	7	0	15	21	9	12	12	9	9	15	12	16	9	17	15	14	12	5	14	0	7	3	2	8	10
ENST00000452942	-0.195794	864	0.490741	60	43	79	50	58	53	19	65	80	45	56	47	34	54	74	46	18	11	17	14	11	10	1	21	35	15	14	15	11	11	20	8	11	8	26	13	14	14	7	18	2	10	5	2	6	19
ENST00000452728	-1.35844	858	0.458042	76	46	78	55	63	43	12	61	81	35	52	46	36	54	72	47	25	13	21	16	15	8	0	23	36	7	19	16	15	11	23	6	15	5	27	16	14	11	5	13	2	5	2	3	6	13
ENST00000414006	-1.02206	591	0.505922	39	28	51	32	41	38	17	45	49	31	42	36	22	43	48	28	11	6	13	9	8	7	1	12	25	9	7	10	8	10	10	4	7	5	19	10	11	10	5	12	1	7	4	5	3	13
ENST00000454638	3.36371	2933	0.4821	272	177	258	149	255	225	32	212	206	155	198	130	122	167	202	172	83	53	79	57	56	56	4	61	82	52	67	57	35	42	33	39	65	61	87	42	83	70	8	64	8	8	12	4	32	46
ENST00000376445	-0.916082	320	0.446875	42	14	30	19	27	13	6	19	27	16	20	15	9	22	21	19	18	8	10	6	9	3	0	2	11	6	6	7	1	8	5	5	13	3	6	5	3	1	2	7	2	0	2	2	0	4
ENST00000611627	3.21584	1414	0.364215	123	69	79	145	103	62	6	107	71	43	55	68	120	104	97	161	37	25	21	40	27	14	3	25	20	16	23	20	48	29	23	45	22	22	24	34	22	14	2	24	2	1	1	2	23	28
ENST00000570843	-0.867479	748	0.512032	76	39	63	32	43	56	35	43	55	44	61	45	35	38	47	35	37	13	11	15	8	11	6	14	23	13	18	9	10	9	6	7	11	9	16	7	13	18	12	13	6	7	11	11	11	11
ENST00000484679	3.94679	576	0.368056	59	21	36	43	27	22	5	49	29	22	25	32	44	39	41	81	23	7	12	17	9	4	0	8	8	10	8	10	12	5	13	13	10	2	10	5	6	4	2	10	0	1	2	2	11	12
ENST00000568057	2.90085	573	0.453752	63	23	56	33	52	29	6	32	37	34	37	32	23	32	42	41	30	4	16	13	13	4	0	6	12	12	20	11	11	11	7	4	13	9	20	10	11	9	2	7	2	1	1	2	4	8
ENST00000506304	3.51041	522	0.45977	61	38	43	30	62	26	7	35	24	36	33	16	25	30	26	29	26	13	11	11	18	7	4	9	13	12	14	4	7	8	7	8	17	13	20	12	14	5	0	6	0	1	2	4	5	13
ENST00000625052	3.85695	1303	0.46815	107	45	127	81	76	55	14	71	117	55	132	90	60	61	120	91	40	11	30	26	21	7	4	13	30	22	44	31	12	15	27	26	15	10	34	17	17	19	3	16	2	0	9	3	7	16
ENST00000562304	-5.06338	505	0.39802	52	40	30	34	48	23	3	40	29	20	16	22	28	30	38	51	16	14	9	12	22	7	1	10	10	7	6	7	5	7	10	12	15	12	10	11	8	6	1	8	2	0	0	1	6	6
ENST00000564206	2.80222	4996	0.366293	550	274	285	421	352	214	28	366	238	185	176	271	391	287	380	577	216	88	98	147	107	58	12	97	94	55	56	80	115	73	92	141	106	75	85	86	81	47	5	81	7	7	2	12	68	69
ENST00000527620	5.44466	2210	0.639819	42	115	179	36	185	266	70	200	116	190	275	111	29	151	168	76	7	10	20	5	26	60	4	25	29	50	85	15	3	10	15	8	16	53	102	14	80	80	26	79	11	20	22	17	10	76
ENST00000527113	3.00745	527	0.607211	19	38	39	13	48	78	14	45	29	38	46	21	13	32	34	19	6	4	6	3	7	22	2	7	7	11	18	3	2	2	4	5	4	14	25	5	25	25	7	20	2	5	2	5	5	18
ENST00000533844	6.01105	537	0.597765	20	36	45	15	51	73	11	46	32	44	44	20	14	28	39	18	7	5	4	4	9	17	1	9	6	21	14	4	3	3	4	5	4	14	25	7	26	22	5	20	1	5	3	2	5	14
ENST00000548738	3.56956	4196	0.439228	441	253	340	264	338	216	66	294	291	211	243	184	227	234	280	313	168	77	111	85	102	49	19	83	111	72	88	69	66	56	61	80	76	74	116	72	91	44	18	63	18	15	16	17	54	72
ENST00000472046	3.9661	2456	0.418567	274	116	206	163	173	140	19	174	166	95	131	129	146	156	165	202	101	42	76	55	40	28	6	42	70	37	56	43	39	34	43	47	51	29	51	42	53	33	8	46	9	3	1	6	21	44
ENST00000415124	-2.47515	352	0.528409	31	17	21	17	25	24	15	28	20	24	35	14	10	28	22	20	12	4	10	5	3	3	2	9	4	4	7	6	4	3	5	5	5	7	5	8	4	9	6	5	4	1	5	5	1	11
ENST00000417897	-1.36047	299	0.531773	27	15	21	14	23	18	12	22	19	22	30	12	8	19	21	15	10	4	10	3	2	3	2	8	4	5	7	5	3	3	5	3	5	6	5	7	4	6	5	3	3	1	4	4	1	7
ENST00000573187	-0.72483	679	0.664212	15	24	58	10	36	69	48	46	47	70	97	38	10	35	49	26	2	2	9	2	3	12	4	5	11	12	26	9	1	3	3	3	5	11	17	3	9	25	20	15	10	13	17	8	5	14
ENST00000615831	3.2453	821	0.476248	59	47	60	46	70	51	8	71	44	48	63	36	40	54	60	63	19	11	13	15	17	13	0	17	13	12	21	14	9	8	12	17	16	17	23	14	22	13	2	14	1	1	3	3	12	21
ENST00000433514	3.29432	748	0.394385	69	40	53	64	50	27	15	47	63	24	31	38	43	48	57	78	19	13	22	15	14	7	7	12	20	10	9	14	12	13	20	18	16	8	12	14	9	5	1	12	7	1	4	3	11	10
ENST00000456087	4.81504	452	0.384956	47	23	36	37	29	12	6	26	33	16	23	29	34	22	36	42	16	5	13	13	10	4	3	6	14	6	7	9	12	5	13	7	6	8	10	5	5	1	1	5	1	2	2	1	5	6
ENST00000609788	4.33644	1225	0.40898	129	69	91	95	100	62	9	81	82	45	55	67	73	76	93	97	40	22	34	33	24	18	4	23	34	18	20	19	22	24	25	24	30	20	22	28	31	12	1	18	2	2	4	1	19	13
ENST00000568648	3.06695	510	0.388235	66	30	39	33	37	22	0	38	25	24	26	26	40	21	36	46	32	10	13	10	10	7	0	13	13	9	8	9	8	4	10	11	15	6	11	5	6	5	0	11	0	0	0	0	11	10
ENST00000625035	3.49153	1193	0.364627	153	51	88	113	77	49	6	66	73	48	56	60	103	50	86	113	66	14	24	48	24	11	1	15	30	22	20	16	38	18	21	36	29	11	17	20	18	11	2	18	3	0	1	2	12	11
ENST00000635064	-4.26829	248	0.495968	21	10	17	17	17	18	9	17	19	18	14	11	9	15	21	14	8	2	4	6	3	2	0	5	7	6	2	2	5	4	5	3	4	4	4	5	5	3	5	5	1	3	5	0	1	4
ENST00000607700	-1.91603	339	0.39823	26	14	17	24	16	15	8	25	22	10	20	19	18	24	26	54	9	8	3	5	5	1	2	6	6	2	5	4	5	2	3	14	5	1	5	5	4	3	3	5	3	1	3	1	2	8
ENST00000584679	3.34454	268	0.425373	21	13	16	17	18	18	3	24	12	15	11	13	16	17	21	32	9	1	3	8	4	4	0	5	5	4	3	4	4	3	6	4	4	6	5	3	7	5	2	4	0	1	1	1	3	6
ENST00000502171	-0.499979	2367	0.47613	215	134	191	116	196	144	44	171	148	142	162	120	97	135	175	176	90	32	43	49	48	34	13	39	47	49	60	35	16	24	40	36	42	52	73	29	51	37	11	45	8	13	10	13	20	46
ENST00000512301	-0.456415	611	0.561375	20	41	55	19	52	43	19	46	46	47	61	28	16	30	47	40	4	7	4	5	8	10	6	17	8	14	26	7	3	3	11	2	6	17	24	5	13	12	4	14	5	6	3	5	3	11
ENST00000420572	4.27168	871	0.353617	74	30	48	80	54	36	5	58	44	29	28	53	60	59	73	139	25	9	19	21	14	5	1	10	12	10	7	19	20	11	19	30	15	6	12	21	11	13	2	10	0	2	1	2	13	12
ENST00000555772	-1.12207	1332	0.439189	119	76	71	72	94	100	17	135	59	77	50	53	66	93	101	148	46	29	21	22	18	25	3	30	20	23	15	13	12	14	23	23	30	21	25	18	32	24	7	37	1	10	6	0	21	27
ENST00000557481	2.93107	3480	0.42931	334	213	279	251	279	161	37	237	259	153	191	177	206	187	272	243	119	57	82	75	84	57	11	61	106	46	73	54	62	53	72	64	79	54	82	64	60	33	7	61	5	9	12	11	42	44
ENST00000555023	-1.08495	400	0.4525	37	16	34	22	29	20	4	33	30	21	26	18	14	28	31	36	15	5	11	5	8	3	1	4	11	9	8	6	2	5	9	6	9	4	10	6	10	3	1	6	1	0	1	2	1	12
ENST00000556713	-0.0663261	501	0.560878	29	17	47	21	31	50	23	35	43	42	31	25	10	30	41	25	9	5	7	8	4	9	1	3	16	11	13	7	2	4	9	6	6	6	15	4	10	16	10	14	1	9	7	6	2	8
ENST00000577956	3.53441	2552	0.405956	242	118	164	217	194	151	31	161	114	138	121	125	191	130	183	271	86	30	48	78	45	26	8	39	37	43	45	38	69	31	44	73	47	43	56	48	53	46	7	45	3	13	9	6	36	24
ENST00000580897	-2.20447	563	0.64476	10	28	43	14	53	73	27	47	24	57	59	22	7	42	34	22	1	2	6	1	10	9	4	5	5	18	16	3	1	5	4	4	5	18	24	6	14	31	13	15	5	8	9	5	1	19
ENST00000625059	4.7585	256	0.304688	27	13	15	19	12	7	0	19	10	4	7	18	25	15	17	47	11	4	6	6	5	1	0	7	4	1	1	9	5	2	4	8	3	0	5	4	1	3	0	3	0	0	0	0	2	3
ENST00000525260	-5.09324	891	0.5578	64	47	78	30	76	78	18	79	57	71	83	35	22	55	67	30	19	14	22	9	17	13	7	10	21	19	26	12	2	9	7	12	22	14	28	11	25	22	5	26	2	5	8	3	8	27
ENST00000581173	2.97737	722	0.495845	61	45	57	35	68	54	13	64	42	50	40	26	27	51	48	40	24	11	14	12	18	11	5	11	17	15	17	8	5	12	8	10	19	17	22	10	19	10	2	23	4	3	5	1	9	18
ENST00000558568	-0.186249	564	0.570922	26	33	53	23	48	57	10	49	41	34	61	22	19	40	34	13	3	8	11	4	10	13	3	7	15	8	23	7	3	9	7	4	8	10	21	9	19	18	3	17	4	0	5	1	12	19
ENST00000630558	3.95009	703	0.476529	50	18	46	43	46	50	6	59	41	47	57	29	21	46	64	79	25	5	8	11	9	3	0	6	12	14	16	4	6	13	11	13	8	3	16	19	19	13	0	18	0	1	3	2	4	11
ENST00000572353	-1.35074	540	0.625926	18	34	48	11	54	64	18	46	29	52	52	22	9	33	37	12	2	8	7	1	8	14	7	5	6	17	15	10	1	4	3	3	7	14	26	7	21	17	8	18	3	5	8	2	5	17
ENST00000433131	2.96579	494	0.48583	45	41	34	22	49	38	8	37	29	27	24	28	19	26	42	24	15	13	11	6	20	10	2	9	11	7	9	7	5	3	7	7	8	18	15	7	16	13	1	8	4	3	0	1	6	10
ENST00000624143	3.03882	650	0.455385	40	31	47	48	51	43	6	52	35	40	34	34	40	38	56	54	12	8	10	10	11	5	2	13	9	12	15	11	7	8	12	21	10	14	19	8	17	13	3	9	0	1	2	3	8	16
ENST00000418270	-0.179578	402	0.539801	19	21	28	15	30	29	26	37	28	33	25	9	7	38	16	40	4	4	9	2	3	6	6	6	11	8	8	1	1	5	1	8	6	6	10	8	10	6	6	7	4	14	4	4	4	14
ENST00000613535	3.90378	324	0.493827	14	16	19	16	22	21	5	29	15	16	30	22	14	24	29	31	3	3	4	3	3	7	1	5	4	4	7	4	5	6	1	4	2	4	11	5	5	5	1	10	1	0	1	3	5	4
ENST00000507653	4.27022	482	0.396266	48	24	26	35	31	31	2	45	27	21	16	18	27	33	38	59	22	9	9	8	10	1	1	12	8	6	6	6	6	10	8	11	4	7	7	13	7	9	1	14	1	0	0	1	7	9
ENST00000510049	2.98937	657	0.278539	54	30	25	65	33	11	2	46	18	14	15	44	70	37	49	143	20	9	9	16	11	5	1	13	4	4	7	10	19	8	10	28	5	7	2	19	4	1	0	6	0	0	0	2	13	5
ENST00000604453	3.36786	471	0.458599	29	25	37	30	39	35	1	39	29	28	27	18	25	25	37	46	8	6	10	5	9	8	0	8	8	13	11	5	8	3	8	11	7	10	13	8	16	8	0	11	0	1	0	0	6	8
ENST00000587150	-1.16073	739	0.477673	45	43	50	43	67	54	4	62	44	32	43	47	25	58	69	52	11	10	15	8	19	12	0	12	19	7	14	10	7	12	13	11	10	15	25	17	22	18	0	14	1	2	0	1	3	20
ENST00000530526	-0.453392	429	0.512821	32	31	31	22	36	33	13	33	32	27	28	18	17	24	32	19	8	5	9	10	14	5	2	10	9	8	6	8	7	4	6	5	7	11	10	8	11	11	3	8	0	4	6	3	4	11
ENST00000427644	-0.241458	1536	0.460938	173	79	113	90	112	101	36	99	104	83	107	66	65	85	104	118	68	33	35	37	30	29	6	14	42	23	32	16	12	24	26	28	37	19	36	20	32	26	12	31	8	10	15	3	19	19
ENST00000429798	-0.0749364	955	0.453403	111	50	75	60	68	54	23	63	75	43	71	36	43	60	56	66	43	21	25	21	17	15	8	10	34	10	23	8	12	17	14	17	24	8	23	13	20	11	5	18	5	7	9	2	16	13
ENST00000443364	-1.24539	1266	0.432859	174	56	131	64	79	88	4	87	115	44	74	57	58	69	81	84	69	19	64	21	19	19	2	16	61	19	29	22	15	12	18	19	23	14	26	16	34	25	1	28	1	0	2	1	13	22
ENST00000423943	-1.28943	1113	0.424079	168	44	122	56	66	74	3	71	106	36	65	51	51	59	68	72	70	17	63	17	16	16	1	11	57	19	25	21	12	11	16	17	21	9	22	14	28	21	1	24	0	0	2	1	11	18
ENST00000532768	3.17308	575	0.485217	84	24	72	21	42	33	9	31	62	38	41	23	13	20	42	19	46	5	28	4	8	5	4	7	32	13	18	9	3	3	8	7	9	10	16	7	13	8	1	11	1	4	3	1	4	9
ENST00000526470	2.82955	3564	0.409091	374	163	291	278	264	171	43	216	244	172	170	177	223	188	260	329	143	61	86	84	67	35	13	48	102	59	63	66	72	43	63	100	66	46	88	64	66	42	8	55	11	6	9	17	35	57
ENST00000417786	3.76544	1960	0.516837	113	93	140	95	120	142	79	130	122	116	178	125	86	120	144	156	36	20	32	25	26	26	15	25	35	29	49	27	16	29	19	31	25	30	38	27	41	44	22	35	12	16	28	23	20	29
ENST00000570082	3.23542	2977	0.48606	199	152	251	157	241	211	29	224	195	155	221	171	125	187	240	218	63	29	59	48	71	31	7	43	64	66	74	47	42	33	39	43	43	68	82	48	69	67	9	66	11	6	5	7	27	62
ENST00000464271	3.59341	552	0.536232	47	22	56	27	42	51	17	27	52	38	48	21	11	26	38	28	15	4	20	8	6	7	6	3	18	14	16	8	4	7	12	4	15	6	12	9	13	20	8	10	6	4	4	3	1	6
ENST00000488545	-0.0307891	1561	0.539398	77	68	121	74	126	156	22	141	96	106	131	64	41	115	123	99	26	18	24	9	24	21	7	16	34	29	41	17	13	20	24	17	20	28	40	37	35	60	5	56	4	7	10	1	10	42
ENST00000623084	3.76627	1459	0.544208	58	129	100	62	178	147	12	131	81	99	88	58	32	92	126	65	8	21	19	10	79	28	2	20	27	27	32	14	12	16	26	8	27	76	53	22	43	49	3	52	2	2	3	5	7	36
ENST00000597830	3.12313	403	0.598015	23	34	22	12	36	58	13	41	24	31	27	11	9	25	30	6	5	9	5	4	11	13	3	7	6	6	9	1	2	3	5	2	9	11	10	5	13	22	6	17	2	2	6	3	5	14
ENST00000521793	3.18584	596	0.479866	66	39	47	36	49	32	13	33	43	31	56	28	30	24	43	25	26	11	18	11	14	11	3	11	12	10	15	10	8	9	9	10	15	13	9	12	10	8	4	10	3	3	3	3	8	11
ENST00000568248	3.87965	6253	0.362066	638	302	399	552	424	274	37	412	310	185	249	372	518	387	431	762	254	95	118	171	118	67	7	110	111	72	98	118	141	80	116	215	116	81	116	111	94	72	10	97	9	4	12	12	84	91
ENST00000578226	-1.34598	372	0.481183	40	20	29	18	22	28	8	38	28	19	18	18	17	28	28	12	16	9	9	6	5	6	2	7	9	8	7	5	6	4	7	1	6	6	7	3	6	10	2	10	3	1	2	2	4	11
ENST00000416664	4.57013	658	0.335866	88	43	46	72	52	12	6	34	50	23	23	21	59	26	41	61	35	11	17	25	23	5	3	12	27	6	7	6	25	7	18	22	16	8	10	18	6	1	0	5	3	1	2	0	12	8
ENST00000642031	2.98962	997	0.382146	145	50	73	79	63	43	5	71	79	34	44	42	60	55	77	76	67	17	30	30	20	18	0	12	32	10	15	16	16	13	19	31	29	7	15	12	16	7	2	18	1	0	3	1	15	12
ENST00000569425	3.03483	1351	0.341229	167	58	73	129	81	53	10	92	83	39	42	61	96	86	100	180	76	17	26	47	25	14	1	18	23	13	14	23	42	23	18	46	20	14	19	28	18	9	4	22	2	3	3	2	16	17
ENST00000641035	4.32702	982	0.461303	63	42	56	58	62	55	25	70	52	59	76	54	43	56	83	127	22	6	18	16	15	10	4	13	16	17	13	10	14	9	11	24	10	15	18	19	17	11	9	18	2	3	13	7	10	10
ENST00000641752	3.57713	279	0.458781	17	9	22	9	20	14	2	30	16	16	17	13	5	27	21	40	2	5	8	2	1	2	1	5	4	8	6	4	1	3	3	2	6	1	7	6	6	2	1	5	0	1	0	1	2	9
ENST00000436286	2.93026	3280	0.467378	199	161	242	213	271	211	44	254	187	192	172	202	158	215	295	263	63	36	47	53	61	30	9	61	52	63	62	65	41	39	70	63	46	58	102	65	72	58	12	69	13	6	10	15	38	69
ENST00000432706	-1.32972	1620	0.404321	185	77	114	131	115	67	17	108	127	62	81	78	80	101	135	141	84	18	41	42	30	14	2	31	44	18	26	26	19	28	50	34	31	25	29	30	25	13	3	26	6	4	3	4	21	23
ENST00000567129	-2.28764	965	0.53886	64	34	70	45	58	90	47	72	52	86	74	41	40	57	61	73	21	8	16	18	10	11	6	7	14	28	16	12	11	8	11	15	11	12	25	10	21	25	18	26	10	16	16	5	10	23
ENST00000428134	-1.17755	620	0.570968	26	31	55	23	56	61	16	49	46	50	46	30	6	40	55	29	3	8	12	3	8	11	2	10	11	17	22	5	0	8	12	3	8	14	24	10	20	16	6	19	6	1	3	6	1	18
ENST00000434792	3.51176	954	0.539832	60	49	86	47	76	88	12	81	80	53	82	43	27	67	77	25	21	10	16	13	20	11	7	11	29	17	25	15	6	18	16	7	16	15	31	14	23	28	2	35	0	6	3	3	8	28
ENST00000430555	3.74077	843	0.55516	22	38	58	25	70	73	23	78	33	72	56	62	18	60	87	67	2	4	7	9	10	12	8	8	9	18	14	17	2	8	10	5	8	20	32	10	25	16	6	26	0	8	9	6	6	24
ENST00000415434	-0.33888	573	0.535777	24	29	54	24	57	46	15	41	33	47	35	32	17	36	44	38	3	5	7	9	11	9	4	5	11	16	11	15	0	6	12	6	8	12	27	10	17	14	3	12	0	4	6	5	7	12
ENST00000457686	3.44581	586	0.561433	16	22	42	17	47	52	19	52	26	54	38	40	8	41	60	51	2	2	5	7	5	8	6	3	7	14	9	12	1	6	7	3	3	12	25	7	16	13	5	18	0	8	8	3	3	14
ENST00000439601	3.43563	569	0.488576	26	24	39	24	43	44	9	61	25	41	26	29	20	48	46	63	7	5	5	9	11	3	3	7	5	14	10	10	4	7	8	5	7	7	22	6	16	11	3	14	1	3	2	3	5	21
ENST00000581579	-0.721718	865	0.508671	76	39	85	40	58	61	15	69	75	55	69	38	32	48	67	37	28	6	30	11	19	9	3	8	25	21	26	13	10	8	14	8	13	13	23	9	19	19	5	18	2	3	4	6	8	21
ENST00000610052	-0.304465	409	0.567237	25	12	49	15	27	23	7	22	39	31	62	21	11	13	34	17	6	3	12	4	3	4	2	3	16	9	20	4	3	1	8	3	6	4	14	3	10	4	1	8	0	1	4	2	2	7
ENST00000560400	-1.3027	2930	0.345051	288	131	186	233	166	101	17	206	136	91	92	202	249	167	225	439	106	45	62	74	40	31	3	57	52	32	32	70	67	35	46	85	39	33	42	52	38	18	5	40	3	2	3	9	44	44
ENST00000587960	3.66703	2262	0.405836	239	121	163	178	167	107	19	158	150	100	112	104	144	124	172	203	96	37	54	52	48	22	5	45	55	38	32	38	48	24	63	43	50	34	41	42	49	17	0	41	7	4	4	4	26	45
ENST00000521805	4.59405	674	0.434718	71	45	46	41	61	37	7	42	39	31	28	47	31	34	65	48	23	16	18	14	20	8	4	13	17	13	6	10	7	9	16	9	18	15	14	14	19	9	0	9	2	2	0	3	7	9
ENST00000506335	-0.982167	425	0.618824	27	17	28	19	24	56	38	19	29	40	43	14	11	24	17	18	9	3	6	8	3	8	4	2	5	10	7	6	6	5	4	4	7	4	8	5	11	21	15	9	7	11	15	5	0	9
ENST00000499579	-0.00827696	3075	0.450081	225	152	214	203	224	226	52	263	180	157	134	148	164	230	219	283	68	43	57	57	54	38	6	54	60	59	47	48	51	42	45	65	53	45	76	50	64	54	18	90	14	13	13	12	38	81
ENST00000558938	4.59288	308	0.474026	29	8	22	20	22	25	1	28	17	19	20	14	12	24	26	20	9	3	9	7	4	3	0	1	6	5	8	3	2	3	9	6	8	2	8	4	6	9	1	9	0	0	0	1	2	14
ENST00000571138	-3.56882	462	0.487013	38	26	31	28	35	38	15	38	35	23	25	16	16	38	28	31	14	7	9	8	8	5	6	7	14	5	11	1	4	3	10	11	10	8	10	7	12	15	3	8	3	6	4	2	5	15
ENST00000413077	-3.71293	474	0.514768	30	18	34	28	24	30	21	39	43	37	33	17	13	29	41	36	11	4	6	9	6	2	2	8	12	10	9	3	4	2	10	11	5	5	8	6	8	7	6	9	4	9	6	2	3	9
ENST00000570712	-4.29222	426	0.406103	34	19	25	38	31	16	4	36	30	19	19	18	21	33	38	44	12	5	12	5	11	4	1	3	7	7	8	3	5	3	13	17	8	8	5	10	11	1	0	4	1	2	1	0	6	10
ENST00000593169	3.36135	549	0.539162	22	34	47	19	54	52	6	62	34	39	29	20	11	49	40	30	4	7	9	2	9	10	1	14	15	15	9	8	1	9	5	4	9	15	22	8	17	10	1	24	2	0	3	1	5	25
ENST00000562952	3.41238	5985	0.33751	458	189	326	596	313	209	31	415	293	159	206	394	505	411	489	990	147	60	92	159	61	37	4	87	93	44	67	122	158	88	132	218	81	37	63	132	80	40	11	78	7	8	5	11	83	81
ENST00000431986	2.80256	651	0.513057	35	38	54	30	57	46	7	61	45	42	42	34	21	44	60	34	7	9	11	8	8	13	0	17	12	15	14	13	7	6	11	6	13	12	24	8	21	12	4	9	3	2	0	2	3	20
ENST00000439943	-2.23262	1441	0.478834	103	65	106	68	80	104	27	117	99	74	102	87	61	84	127	136	37	17	25	24	17	18	5	25	32	21	27	26	12	13	23	20	13	16	35	16	28	35	8	33	9	5	6	7	9	36
ENST00000437730	-0.945596	1563	0.476008	117	75	114	73	91	112	28	125	103	76	113	96	69	93	132	145	42	21	28	26	21	23	3	28	32	22	31	29	14	14	23	22	16	21	37	17	30	36	11	35	10	4	7	7	10	41
ENST00000442383	-0.882265	1482	0.489204	102	68	116	69	82	104	31	115	111	76	118	88	61	84	127	129	36	16	26	24	19	19	5	25	37	20	30	29	12	15	25	17	13	17	35	17	29	33	9	33	9	5	13	4	12	31
ENST00000435163	-0.899647	695	0.516547	50	26	70	31	42	54	15	63	67	47	42	28	18	48	56	37	15	2	21	12	4	9	0	12	25	20	17	8	4	9	10	8	7	9	23	3	15	12	5	22	4	4	3	4	3	22
ENST00000623343	-1.26282	827	0.495768	68	37	77	38	57	61	16	64	67	52	53	40	28	48	65	55	21	7	24	16	8	13	2	14	21	22	24	10	6	7	11	14	10	16	25	6	17	14	7	23	6	2	2	6	3	21
ENST00000442777	-1.82781	792	0.55303	46	42	55	26	52	77	36	64	55	52	61	41	17	58	56	53	12	11	16	7	10	15	7	10	20	10	14	11	4	4	9	9	11	15	17	9	20	24	15	18	5	9	12	10	6	21
ENST00000458103	-3.05914	534	0.623596	23	17	53	15	27	33	46	26	52	56	67	26	7	26	34	25	4	5	11	3	2	7	4	4	17	6	23	7	2	4	5	4	4	4	14	5	8	6	14	5	5	13	21	7	1	8
ENST00000504735	2.90188	539	0.460111	47	31	54	31	53	31	3	39	46	32	22	22	16	32	43	36	10	8	17	12	18	6	0	7	24	10	13	7	5	8	9	9	13	12	22	6	17	3	0	11	2	0	0	1	4	10
ENST00000507692	-0.401956	575	0.53913	24	27	48	29	39	46	16	50	42	40	46	30	23	38	48	28	8	4	6	6	7	8	3	9	13	8	14	13	4	7	13	5	5	7	19	8	11	12	5	17	6	2	6	2	4	17
ENST00000506188	-0.67585	801	0.493134	45	47	56	43	68	57	14	67	50	54	42	42	28	48	76	63	10	12	10	13	19	13	4	11	15	10	16	15	7	11	14	11	17	13	26	12	15	14	6	22	1	4	5	4	6	16
ENST00000505522	-0.075139	629	0.486486	25	31	47	34	46	44	12	53	41	39	29	41	25	40	63	58	5	5	7	8	12	9	3	7	12	10	10	14	5	7	14	8	7	8	18	13	10	11	6	17	2	2	4	4	2	14
ENST00000630717	2.85422	871	0.386912	149	61	79	57	76	33	4	45	61	34	49	34	60	29	47	52	74	24	27	24	36	12	0	13	25	12	23	19	19	10	11	17	30	19	15	12	13	6	2	12	2	1	1	0	17	8
ENST00000585075	-0.0543169	2527	0.607835	120	109	226	72	198	268	93	196	168	239	269	104	40	139	193	92	33	22	47	18	27	45	15	22	58	61	82	25	11	15	32	14	25	47	97	29	63	89	39	77	10	42	26	15	9	58
ENST00000591815	-0.528389	504	0.472222	48	21	45	25	34	35	8	43	40	27	25	26	18	36	40	32	26	5	12	5	7	5	1	8	17	10	13	5	4	7	4	10	4	7	17	6	10	11	1	13	3	2	2	1	7	18
ENST00000504670	-1.66858	602	0.553156	41	33	55	19	30	50	26	43	57	40	59	28	21	26	43	30	10	10	14	6	5	13	8	7	20	6	20	9	6	3	4	6	6	8	11	5	14	17	10	9	9	5	9	3	8	10
ENST00000381790	-0.93561	494	0.493927	54	28	31	21	34	20	19	38	30	32	49	22	16	31	34	34	23	9	11	10	9	2	6	11	8	7	13	3	5	4	5	7	8	14	10	2	7	2	4	7	4	3	9	3	3	8
ENST00000445027	3.22875	686	0.400875	61	36	39	59	54	32	6	53	41	28	33	28	40	49	51	75	24	9	12	16	14	7	4	11	14	9	7	9	13	10	11	25	14	12	14	14	9	5	2	16	1	1	4	0	8	17
ENST00000431727	3.41528	503	0.451292	37	21	34	36	26	28	13	42	44	22	26	26	20	38	45	44	16	2	7	12	6	6	2	7	12	11	8	3	2	11	13	10	4	6	11	5	7	5	3	13	3	3	2	5	9	9
ENST00000635579	-1.57709	588	0.47449	58	34	47	30	33	29	21	38	44	43	43	28	34	15	46	44	20	17	15	6	9	8	3	14	17	10	15	5	6	3	7	14	10	4	11	8	10	7	6	6	4	7	7	3	10	4
ENST00000446115	-1.62653	783	0.43295	87	42	63	62	73	41	6	50	54	35	40	40	41	52	59	37	35	17	21	14	18	8	3	13	16	17	18	12	13	20	14	15	16	11	23	23	20	10	0	11	2	0	1	3	11	8
ENST00000429328	-0.390122	661	0.543116	58	30	67	27	57	67	15	47	49	56	49	19	19	33	41	26	26	6	17	9	6	14	2	8	17	22	23	5	6	9	7	5	16	10	24	6	23	22	6	16	5	4	5	1	8	9
ENST00000418471	-0.0119087	1085	0.541014	56	49	88	49	84	106	22	84	74	71	86	60	29	69	95	62	15	11	22	8	19	15	6	9	26	23	27	12	0	12	23	14	13	19	33	19	28	35	11	32	4	5	8	5	11	21
ENST00000518301	3.42951	2146	0.510252	120	130	160	116	182	181	29	169	124	142	153	114	100	108	191	126	31	32	34	23	47	41	6	36	41	36	48	34	24	23	48	21	29	50	57	46	52	61	10	58	8	9	6	6	20	36
ENST00000426929	3.20046	361	0.440443	30	16	20	23	23	22	5	33	21	20	19	16	15	25	32	40	16	2	4	8	5	4	0	7	3	6	6	5	6	4	4	8	7	7	4	5	5	6	1	10	2	0	2	1	4	11
ENST00000591263	-1.93516	454	0.605727	23	9	40	10	18	28	16	43	37	45	66	21	3	23	48	23	7	1	11	4	3	2	3	1	11	9	14	5	1	2	4	3	2	4	12	0	5	8	7	8	2	3	8	3	0	8
ENST00000588504	3.77472	544	0.613971	27	17	51	9	30	41	19	48	40	49	81	25	6	31	45	24	9	2	12	4	6	4	3	4	15	8	22	5	1	2	3	3	3	8	18	1	12	10	9	10	2	4	10	3	1	14
ENST00000590100	-1.23575	906	0.492274	53	36	61	50	66	63	18	72	51	53	77	46	30	67	71	91	18	8	16	11	11	14	1	10	20	13	20	8	4	15	11	20	15	12	23	15	21	17	5	20	3	3	8	4	9	21
ENST00000585346	3.76555	488	0.608607	26	14	41	10	23	40	19	44	37	48	62	23	5	23	49	23	9	2	11	4	4	4	4	2	13	9	14	5	1	1	4	4	2	7	14	0	9	12	9	10	2	4	9	4	1	9
ENST00000588698	-4.15505	460	0.541304	41	16	47	14	28	27	10	37	42	37	48	20	7	22	41	22	15	5	15	6	7	3	2	4	18	10	14	5	1	3	4	5	8	5	14	1	7	9	3	8	2	2	3	3	2	8
ENST00000585351	2.86644	893	0.572228	59	43	79	27	63	74	26	79	68	66	104	31	19	59	59	36	18	11	19	10	9	15	4	15	25	16	30	8	3	10	8	6	15	11	28	9	22	21	7	24	7	5	12	2	8	27
ENST00000617041	-0.876168	758	0.473615	85	66	64	27	70	51	26	53	55	40	34	29	31	43	35	48	27	26	21	11	22	17	10	17	22	14	15	13	10	5	3	9	17	24	23	6	25	5	10	11	11	8	6	1	3	14
ENST00000498732	-1.38168	746	0.414209	70	41	53	55	55	27	12	45	56	35	33	45	38	36	71	73	22	10	20	18	18	9	4	10	21	10	7	14	14	7	17	17	20	15	5	15	8	2	1	16	3	3	0	6	6	8
ENST00000602535	-0.999293	723	0.428769	63	43	57	48	56	27	18	42	54	37	32	43	38	36	59	69	19	11	20	13	18	8	7	10	22	11	10	14	14	7	12	15	19	16	7	14	7	4	2	14	6	3	4	5	5	10
ENST00000609220	-0.562068	883	0.436014	106	56	67	47	74	51	7	60	61	36	49	47	36	48	70	67	44	29	15	18	18	17	2	19	19	16	20	12	8	6	18	15	25	5	28	15	25	10	3	13	2	1	3	1	8	16
ENST00000609902	-1.14313	603	0.426202	79	36	52	30	42	28	2	53	47	26	33	26	29	34	45	40	31	17	23	8	12	8	1	15	16	15	14	7	6	5	9	10	15	4	14	9	10	3	1	14	2	0	0	0	10	12
ENST00000439362	-1.15491	1522	0.448095	152	92	151	81	129	76	13	111	129	76	86	62	66	85	103	109	53	27	52	19	34	18	3	37	56	35	34	26	20	16	22	23	36	24	46	23	29	17	2	28	3	2	4	4	19	23
ENST00000431385	-0.0419839	843	0.481613	61	55	62	50	76	66	7	71	60	44	50	32	32	55	66	55	16	12	16	17	21	15	1	18	21	15	15	11	9	8	21	12	18	21	25	12	28	11	4	23	1	1	3	2	9	24
ENST00000443467	-0.125863	826	0.478208	67	54	68	49	83	46	8	63	62	44	54	34	25	56	65	47	18	15	22	12	24	12	1	17	21	19	18	10	5	13	21	10	21	19	27	16	20	7	2	17	1	1	2	4	8	18
ENST00000451884	-0.252951	423	0.444444	40	27	35	24	32	22	6	37	31	24	21	15	24	23	29	32	14	8	13	5	12	5	0	10	13	7	10	5	4	3	7	10	5	5	13	8	5	5	1	11	2	1	1	2	9	9
ENST00000409569	-3.43362	514	0.494163	37	25	27	27	34	38	12	45	34	28	34	29	12	38	51	42	14	5	8	9	12	3	1	9	7	10	6	4	4	7	8	8	4	10	12	8	8	10	4	16	3	3	4	2	3	9
ENST00000419736	-1.72193	777	0.518662	52	36	63	40	58	51	20	58	62	49	66	39	20	50	67	45	17	10	11	14	15	6	4	11	19	20	15	9	6	10	13	11	7	11	29	10	14	12	6	19	5	4	7	4	7	13
ENST00000308604	-3.55633	552	0.528986	37	29	45	26	43	42	14	42	46	34	46	25	11	36	46	29	12	8	8	8	12	5	3	9	14	15	10	6	5	6	7	8	5	11	21	6	11	10	6	15	4	2	7	1	3	10
ENST00000603827	5.77408	1587	0.485192	91	69	95	96	122	106	19	132	91	84	122	94	47	119	155	144	26	18	22	25	24	20	3	22	20	25	27	23	13	22	31	30	18	26	44	34	34	29	8	35	6	3	9	1	9	31
ENST00000604981	-2.76116	759	0.512516	47	36	41	39	56	66	17	73	47	46	47	37	13	63	72	58	17	10	11	9	14	7	3	12	8	17	8	8	5	11	11	12	9	13	21	13	17	19	6	24	4	3	7	3	3	21
ENST00000442293	-1.83299	546	0.518315	32	31	38	28	41	41	12	48	40	34	39	27	15	37	51	31	10	7	7	8	11	6	2	11	12	14	8	4	4	8	9	7	4	11	17	9	11	11	4	15	5	2	3	2	7	11
ENST00000439494	5.32443	707	0.510608	40	38	52	29	59	63	12	71	42	42	39	33	18	62	53	53	10	10	14	5	13	13	3	9	14	17	12	9	3	9	8	9	12	14	22	11	20	15	3	25	2	2	4	4	10	24
ENST00000601684	2.92816	629	0.441971	67	40	44	43	60	33	4	46	41	29	34	31	27	41	52	36	19	16	15	17	13	10	2	15	12	13	10	9	5	11	22	5	25	7	17	11	18	7	1	7	0	0	2	2	8	11
ENST00000437309	-0.840699	848	0.428066	80	40	64	55	63	45	13	59	59	31	40	52	37	64	65	80	25	11	24	20	17	5	5	13	21	8	22	13	7	13	18	17	20	11	17	15	15	8	2	20	5	3	3	2	5	18
ENST00000623722	3.56264	4179	0.373774	425	224	229	370	307	211	34	268	198	135	191	217	317	251	287	514	160	78	71	116	89	56	12	66	70	31	67	61	107	54	74	135	86	48	66	107	84	50	12	65	8	10	7	9	42	56
ENST00000422049	-0.211832	673	0.570579	28	39	48	24	47	84	25	63	37	51	46	30	27	46	45	32	5	8	10	5	8	10	4	17	12	14	13	9	3	8	6	7	11	15	20	1	20	34	6	24	4	9	7	5	12	19
ENST00000566954	2.87547	1854	0.615426	110	85	135	62	132	209	118	114	105	180	199	84	45	99	115	61	38	20	30	22	25	25	15	20	26	40	46	23	13	15	28	6	28	34	47	23	43	80	49	37	17	47	43	11	9	40
ENST00000458364	-3.52998	536	0.414179	64	28	40	33	32	18	8	24	44	18	40	38	25	18	52	53	22	9	17	15	14	3	3	8	15	7	6	12	6	2	13	12	11	5	11	5	4	5	3	6	2	2	2	2	4	3
ENST00000430006	2.80031	2160	0.491204	171	123	189	119	210	170	23	152	146	138	131	90	75	124	162	136	50	30	60	31	54	36	2	31	56	55	49	29	21	28	42	28	54	56	65	35	61	54	10	45	6	9	5	3	18	43
ENST00000416111	-2.36035	932	0.386266	97	59	72	84	81	42	5	64	82	29	24	33	51	62	67	79	36	14	23	24	27	15	3	14	31	16	10	15	18	15	30	21	22	15	20	24	18	11	0	13	2	1	0	2	10	11
ENST00000547370	-0.320647	547	0.394881	53	36	34	46	44	22	7	45	37	22	20	19	34	38	37	52	18	12	9	14	9	7	3	17	11	6	9	8	10	12	7	17	13	12	9	10	11	3	1	7	1	2	2	2	8	11
ENST00000549551	-1.51905	238	0.533613	11	17	19	11	19	16	6	23	21	16	16	10	7	15	22	8	2	3	3	2	5	3	1	8	9	4	4	2	2	2	7	0	2	7	7	3	5	2	3	6	1	1	3	1	3	8
ENST00000554650	-0.172589	554	0.50361	41	25	49	34	36	39	13	36	50	26	45	33	22	35	46	23	9	6	12	14	7	8	4	6	16	7	13	13	5	12	10	7	10	7	14	5	14	12	2	10	2	3	5	3	9	8
ENST00000606424	-3.26562	528	0.38447	53	21	36	45	29	22	2	39	36	24	24	26	37	25	49	59	15	7	15	16	9	3	0	9	15	8	4	9	7	5	13	20	14	4	5	6	6	5	1	10	0	0	1	1	7	7
ENST00000376593	-0.83026	3026	0.436219	251	163	217	203	241	149	22	244	183	147	189	144	159	197	235	281	81	52	49	69	62	27	9	64	51	51	63	52	45	30	63	65	61	47	81	52	53	35	3	58	7	1	7	7	41	63
ENST00000428791	4.88768	580	0.627586	26	31	41	17	48	77	29	49	37	59	51	14	5	36	39	20	8	8	7	3	4	16	3	8	10	15	13	3	0	7	7	3	6	14	19	8	18	27	13	19	6	10	10	3	3	14
ENST00000506899	3.88385	2694	0.354863	428	164	247	220	213	79	15	137	224	76	99	113	194	125	151	208	178	68	93	89	86	27	5	46	120	40	37	50	66	34	52	68	69	36	65	42	33	15	5	26	5	0	2	8	31	31
ENST00000418612	2.85104	722	0.614958	28	53	63	19	78	92	31	43	47	59	63	31	9	40	43	22	5	6	13	4	27	13	10	3	13	21	21	8	3	4	6	6	10	28	32	8	27	37	11	17	5	7	15	4	4	15
ENST00000536512	2.90347	353	0.555241	20	30	19	19	38	43	10	24	19	21	24	16	11	21	27	10	5	3	7	5	11	8	4	7	6	5	4	4	3	9	7	0	6	16	7	9	16	13	5	9	2	3	4	1	5	5
ENST00000624612	3.72735	1583	0.419457	135	81	130	100	115	83	10	120	105	62	80	88	91	102	115	165	47	23	37	28	33	20	1	27	48	20	31	31	22	18	27	33	33	23	31	28	25	18	5	35	2	2	3	3	20	25
ENST00000426870	3.45264	717	0.366806	95	41	62	56	63	24	4	45	46	33	20	28	51	38	40	70	37	11	28	18	23	6	0	12	27	12	8	15	16	10	15	15	21	9	18	15	10	5	2	7	0	2	2	0	8	11
ENST00000416507	-1.77359	509	0.418468	54	21	38	42	36	17	6	32	35	25	28	34	30	28	50	32	21	5	15	13	10	2	2	7	10	9	9	10	10	10	10	12	12	6	7	10	8	1	2	6	2	2	1	1	7	6
ENST00000510095	2.92717	555	0.394595	77	26	37	39	39	34	5	39	37	19	16	30	27	37	44	48	40	8	15	13	9	6	1	10	13	7	6	11	8	10	12	9	10	8	10	11	11	7	1	15	1	1	1	2	4	3
ENST00000508998	3.51504	593	0.443508	59	36	53	34	46	38	4	45	47	27	24	32	30	32	49	36	26	11	15	7	12	7	3	14	18	12	9	14	10	4	10	10	12	9	12	13	17	8	1	12	1	1	1	1	8	7
ENST00000502221	2.88171	1986	0.465257	129	97	144	126	162	126	30	155	125	103	119	104	81	146	158	180	44	20	35	29	38	23	9	27	41	32	38	33	23	29	36	38	36	36	51	39	43	31	8	44	8	6	8	8	15	49
ENST00000594865	4.07831	447	0.485459	38	26	30	28	44	36	9	33	28	21	26	20	13	38	30	26	8	8	12	9	14	8	2	2	12	6	6	6	5	9	9	5	8	13	10	13	15	5	3	13	2	3	2	2	1	14
ENST00000606054	-0.736089	436	0.635321	18	15	23	10	15	37	39	35	28	44	57	22	5	30	32	25	4	4	4	5	1	5	6	3	7	8	5	3	1	2	5	2	0	4	8	3	4	10	10	13	4	8	21	6	1	11
ENST00000413674	2.94905	323	0.473684	21	16	18	23	22	20	5	27	18	22	22	17	18	16	33	24	6	4	6	5	7	3	1	5	4	3	7	4	6	6	5	6	3	7	6	6	3	9	1	7	1	2	1	1	4	3
ENST00000423963	-1.33347	423	0.420804	53	24	30	33	37	24	6	27	32	18	17	17	19	27	31	27	25	3	9	16	11	7	3	3	8	8	9	5	7	8	7	11	6	10	12	8	7	8	2	7	2	1	1	2	2	12
ENST00000637627	2.81948	703	0.412518	82	40	49	53	53	40	6	48	61	19	30	33	29	47	58	54	30	14	22	16	21	8	2	9	27	7	8	7	9	13	16	15	21	11	10	11	13	12	2	13	2	1	1	2	3	13
ENST00000557546	-2.23533	722	0.559557	43	29	68	21	51	72	21	58	52	53	61	36	14	48	52	42	15	8	14	6	8	12	2	7	16	18	20	14	3	4	6	7	8	11	27	5	20	21	8	23	3	5	8	5	2	19
ENST00000614138	-0.689489	748	0.457219	76	37	59	43	48	38	25	56	51	44	47	33	41	48	43	58	26	14	17	19	12	7	8	10	25	14	9	11	8	10	11	14	11	11	16	9	13	9	3	13	3	3	12	7	7	16
ENST00000418282	3.14002	3522	0.470187	251	147	246	217	244	251	29	290	205	197	238	202	161	219	329	295	83	40	70	58	59	37	8	43	60	66	68	52	51	34	73	59	63	50	81	50	68	77	11	95	8	4	8	9	33	73
ENST00000451530	-0.368656	781	0.480154	65	41	56	53	68	69	16	50	62	34	41	35	21	59	58	52	20	9	21	15	18	11	2	10	17	12	16	11	11	11	23	8	9	19	25	15	23	24	5	17	5	4	4	3	3	18
ENST00000548801	3.10074	2630	0.522814	181	102	180	119	133	216	95	215	170	160	258	128	99	181	183	209	80	27	39	34	23	36	15	28	57	30	64	29	26	28	26	39	29	32	49	23	45	66	31	74	14	39	31	11	29	71
ENST00000417513	2.84314	440	0.525	15	13	49	17	34	26	8	32	28	32	35	35	17	29	38	31	3	2	6	4	4	3	3	3	12	12	13	11	3	7	3	4	1	6	20	7	8	5	2	11	1	2	4	1	4	4
ENST00000476204	-1.75825	539	0.549165	42	19	57	19	33	47	17	44	43	39	54	19	20	36	26	23	16	1	21	4	5	9	1	4	15	14	18	10	7	5	5	2	11	5	12	5	16	9	3	19	5	7	5	0	7	17
ENST00000474040	-0.949055	741	0.57085	54	37	72	19	60	84	21	61	44	60	68	24	24	45	36	31	17	8	23	6	9	20	4	4	15	22	23	11	6	5	4	4	16	14	26	4	28	22	5	29	3	8	8	2	10	23
ENST00000467155	-3.64303	495	0.579798	38	18	42	20	26	61	34	30	35	39	45	17	19	33	14	23	13	4	15	6	3	10	3	2	14	9	12	7	6	4	2	7	5	9	10	2	15	18	12	16	5	6	18	5	2	18
ENST00000480872	-2.13002	471	0.56051	42	30	38	13	34	50	19	34	38	30	44	14	9	28	24	23	14	11	12	5	7	14	3	6	14	8	9	7	2	5	3	3	11	10	10	3	17	13	4	16	3	5	11	0	3	11
ENST00000429755	-3.41617	435	0.563218	35	28	31	16	31	35	25	29	37	32	41	14	7	26	26	21	13	12	5	5	8	12	2	6	14	5	8	4	2	8	4	2	8	8	12	3	12	8	5	10	4	8	11	2	3	6
ENST00000492897	-1.2841	309	0.559871	28	25	20	9	25	28	19	18	27	19	26	10	2	18	17	17	10	11	3	4	7	11	2	5	10	2	5	3	1	4	2	2	8	7	9	1	9	7	5	7	4	4	9	2	1	4
ENST00000487849	-3.58756	428	0.584112	29	14	33	21	22	45	38	22	29	39	38	17	18	28	14	20	12	4	7	6	3	7	2	2	13	7	9	4	7	5	3	6	2	7	11	2	9	13	13	10	6	8	17	7	2	12
ENST00000477144	-1.47577	743	0.545087	62	47	64	27	58	62	28	55	61	51	70	20	18	43	40	36	24	14	15	9	16	19	5	7	21	14	21	8	6	9	7	5	17	11	21	9	21	14	7	20	6	10	11	1	8	13
ENST00000466037	5.99573	522	0.58046	30	19	36	25	28	52	46	35	34	50	39	19	19	39	21	29	12	5	7	6	4	8	3	4	13	9	10	4	8	7	4	6	2	10	12	4	11	13	15	13	6	13	18	9	2	17
ENST00000549651	-0.107254	883	0.485844	66	43	56	39	49	59	41	64	46	56	61	53	43	55	58	93	25	10	15	16	8	16	4	15	11	14	16	15	7	5	8	19	11	14	14	9	14	14	17	14	6	14	11	10	8	17
ENST00000421323	-0.44267	589	0.434635	61	27	48	38	43	34	5	37	46	24	32	34	24	34	51	50	20	10	20	11	15	5	2	5	15	7	13	12	6	11	14	7	13	5	12	13	9	9	2	14	1	2	1	1	3	8
ENST00000598146	3.00515	432	0.4375	36	24	35	30	34	23	11	27	28	22	26	18	28	25	22	42	16	5	6	8	7	7	0	10	10	7	9	9	10	6	3	11	8	11	10	5	10	5	2	6	4	3	2	2	5	8
ENST00000605920	-1.30346	1701	0.637272	82	65	114	57	80	194	155	106	108	191	196	54	49	84	84	81	38	10	19	15	14	22	16	13	21	46	32	15	11	13	11	22	10	18	34	18	25	71	59	39	25	46	74	10	12	34
ENST00000448824	4.13378	806	0.472705	53	29	96	49	68	40	6	56	66	47	56	42	40	54	53	50	13	5	22	13	13	11	2	3	27	24	27	18	9	10	17	13	13	6	31	17	20	5	1	14	3	0	0	3	11	13
ENST00000564469	-0.76083	563	0.506217	22	27	42	28	43	38	11	44	41	36	33	39	13	35	63	47	5	4	10	3	12	8	4	3	13	10	8	11	2	6	11	9	4	11	16	11	10	11	4	13	4	1	3	3	4	7
ENST00000565199	-0.0136874	503	0.499006	38	28	49	23	44	32	8	34	38	38	28	29	19	20	47	27	15	8	10	5	10	9	2	7	12	16	7	14	4	3	11	5	7	9	20	8	10	10	2	10	1	2	3	2	5	7
ENST00000510922	3.12847	512	0.404297	57	25	48	33	41	16	7	30	46	17	26	24	20	36	32	53	16	8	21	12	11	4	2	8	22	8	8	10	5	4	7	17	15	7	11	7	6	1	3	6	2	1	2	2	6	9
ENST00000519694	-1.45152	441	0.537415	62	18	61	9	26	46	14	26	51	32	33	8	10	16	17	11	25	6	30	1	4	8	3	3	28	11	18	3	4	1	4	0	9	4	11	2	12	16	6	12	3	4	6	1	3	9
ENST00000519935	-2.55065	1161	0.583979	119	60	124	30	95	127	60	52	95	110	101	38	23	37	59	30	46	23	42	8	27	23	4	6	40	27	43	14	5	7	11	7	25	15	47	8	34	38	30	25	14	27	14	5	7	14
ENST00000523790	-2.46975	1129	0.59876	96	60	99	29	95	144	57	55	70	112	87	55	23	36	80	30	31	23	32	10	23	27	4	5	25	26	37	11	4	6	13	6	28	15	45	7	38	46	30	30	11	28	13	5	9	13
ENST00000612055	4.14776	2614	0.406274	301	134	204	184	185	115	27	186	182	133	130	104	156	131	188	253	127	43	62	68	51	29	10	44	75	44	48	37	40	41	41	62	43	42	60	40	42	25	6	42	4	7	12	4	38	38
ENST00000578774	-1.76791	2094	0.625597	60	113	160	63	157	206	137	138	134	204	238	96	45	114	137	91	11	19	21	9	30	36	26	21	32	62	46	20	11	17	24	11	12	45	71	29	54	67	32	53	25	45	53	14	13	48
ENST00000602463	-0.673902	561	0.516934	47	35	42	22	41	38	11	52	42	35	40	30	16	34	54	21	14	7	15	11	12	9	2	11	13	9	13	7	5	8	4	5	11	13	12	5	12	8	4	14	3	3	2	3	4	14
ENST00000460026	-1.62437	645	0.489922	57	35	52	37	46	44	12	49	54	33	42	35	24	38	59	27	17	7	16	17	13	12	2	8	22	10	11	8	9	11	9	8	10	11	16	9	14	8	4	18	3	3	3	3	6	9
ENST00000475738	-1.95222	668	0.464072	71	34	58	40	41	34	17	45	62	32	40	39	29	37	57	31	22	10	18	21	14	9	3	8	24	11	14	9	11	10	10	8	13	7	15	6	11	6	4	13	4	6	4	3	5	9
ENST00000602366	-2.76312	573	0.488656	56	31	48	27	37	35	16	45	45	32	37	33	24	35	45	26	17	8	16	15	12	7	3	9	14	10	16	8	7	9	6	5	13	7	13	4	10	9	3	13	4	6	3	3	5	11
ENST00000476910	-0.256847	1848	0.403139	204	87	152	148	120	91	20	114	141	67	89	103	126	99	139	147	70	24	50	60	39	23	3	22	63	22	33	34	42	32	29	45	35	27	33	25	31	19	5	36	5	7	4	4	25	16
ENST00000486740	-1.56987	689	0.506531	53	40	52	30	52	46	11	65	47	40	47	40	23	47	65	30	15	8	18	12	13	14	2	11	15	11	17	9	6	12	4	8	14	16	15	7	16	10	3	17	3	3	3	2	5	15
ENST00000460793	-0.196565	755	0.446358	81	37	68	54	53	38	15	49	71	37	38	36	36	43	60	38	25	9	20	27	16	9	2	10	31	14	13	10	17	12	14	11	15	9	18	10	12	6	4	16	4	5	3	3	5	11
ENST00000528133	3.00682	905	0.390055	80	38	56	65	49	42	10	66	40	36	45	64	69	51	75	118	38	11	11	20	10	9	2	17	11	11	14	20	18	8	13	26	14	14	13	8	14	9	4	15	2	2	1	5	13	15
ENST00000528524	-0.138554	549	0.491803	30	34	29	28	33	44	24	47	35	26	33	28	24	44	36	53	9	8	5	8	10	6	4	14	5	7	9	8	6	7	5	10	5	11	9	8	12	14	7	11	7	6	6	5	9	14
ENST00000529811	-4.49189	429	0.456876	40	27	31	27	25	23	13	30	40	17	29	19	21	24	32	30	15	9	7	9	12	6	1	8	12	3	9	7	6	7	3	11	9	6	5	5	7	7	2	7	3	4	5	1	6	8
ENST00000528083	-1.99437	547	0.478976	47	29	37	27	32	34	19	41	39	27	43	27	21	36	37	50	17	10	11	9	13	6	1	9	11	6	11	9	3	9	2	13	11	4	10	7	6	12	4	12	4	4	9	2	9	8
ENST00000506195	6.73445	657	0.427702	60	34	61	48	53	26	6	40	57	29	30	39	33	36	58	46	15	9	24	12	11	8	3	12	23	16	13	9	12	11	13	12	13	5	19	16	13	2	1	9	1	2	1	2	6	9
ENST00000515343	3.13099	4019	0.353073	527	236	262	352	295	153	16	273	247	122	149	163	307	226	255	435	211	81	109	126	109	41	5	81	99	50	57	56	100	53	86	113	111	56	61	67	55	31	4	63	7	1	4	4	60	62
ENST00000571113	4.28627	504	0.529762	15	26	32	24	39	50	23	32	27	36	20	40	17	31	48	43	5	3	3	4	9	10	1	6	10	8	7	7	4	5	7	8	3	14	10	11	13	16	10	11	5	6	1	11	5	4
ENST00000570869	3.49528	594	0.452862	50	35	45	29	44	31	12	47	40	26	40	29	26	41	38	60	16	9	11	14	14	7	5	9	12	11	17	5	3	7	5	14	7	12	14	10	5	7	4	15	0	3	2	7	2	14
ENST00000423988	-1.03159	317	0.48265	27	15	21	14	19	17	7	30	25	15	18	22	7	25	34	20	14	2	5	5	7	2	2	4	9	4	6	2	2	2	7	3	5	7	5	2	2	2	3	10	0	2	3	2	1	6
ENST00000423175	-1.16723	554	0.425993	73	25	44	27	34	28	8	42	45	21	26	32	18	38	46	46	41	8	17	6	11	3	4	7	20	9	12	3	3	7	9	8	11	10	9	4	6	7	2	13	1	3	2	2	4	9
ENST00000457108	3.55298	506	0.416996	60	29	42	36	44	30	4	36	31	25	20	20	31	31	30	36	21	11	17	11	12	7	1	9	15	9	8	10	12	8	5	11	9	12	14	9	14	6	2	8	1	1	1	1	6	10
ENST00000430908	4.31916	346	0.381503	41	27	30	30	39	14	3	18	25	13	10	10	23	20	15	27	9	13	9	9	15	5	0	7	13	6	6	5	7	8	7	8	13	3	13	10	7	1	1	5	0	2	0	1	6	5
ENST00000543512	-2.01148	323	0.421053	46	22	34	24	36	22	2	11	30	13	12	10	14	14	17	15	14	12	13	6	12	8	0	2	18	5	6	5	7	6	6	5	11	4	10	11	12	5	0	5	1	1	0	0	1	4
ENST00000607625	3.10441	1589	0.403398	172	87	131	114	117	87	4	115	106	57	75	80	110	92	107	134	54	31	50	36	37	23	3	24	39	22	31	39	31	23	31	29	31	21	34	31	35	24	0	28	1	0	2	1	33	21
ENST00000506416	3.57233	303	0.415842	20	10	19	21	22	18	3	26	14	19	8	15	14	22	27	44	7	2	5	6	5	3	0	2	4	4	4	7	3	3	4	11	7	3	6	6	7	1	1	9	1	2	0	0	2	10
ENST00000610262	-1.69739	460	0.517391	37	25	34	18	28	25	23	34	34	32	40	22	15	28	31	33	11	9	11	5	11	1	5	8	5	11	13	5	3	3	3	9	7	8	10	3	7	4	6	8	5	6	7	5	4	10
ENST00000621880	-0.729143	420	0.338095	45	32	19	45	32	15	5	23	16	13	12	25	48	16	30	43	20	9	4	12	16	5	3	8	8	3	3	5	17	6	9	13	6	8	6	12	4	2	2	6	0	0	3	2	6	3
ENST00000555581	-0.745694	397	0.476071	37	13	33	27	31	21	15	16	30	28	27	21	12	21	30	34	12	3	11	11	6	4	1	2	6	13	9	5	6	6	7	8	11	2	9	9	8	3	8	2	3	1	7	4	2	4
ENST00000639766	-0.571552	2238	0.604558	90	115	171	61	168	263	101	158	133	188	237	104	46	124	153	125	18	21	32	19	34	39	21	21	35	50	61	25	6	19	21	15	24	45	77	22	63	85	45	69	17	29	36	19	12	44
ENST00000441851	-0.754516	1801	0.430316	201	117	139	114	172	122	9	131	116	83	72	69	81	113	120	141	83	31	49	38	46	30	3	38	45	38	29	27	26	26	25	37	48	38	41	45	50	31	1	39	3	2	2	2	17	37
ENST00000603472	-1.18725	1113	0.360288	133	50	70	91	67	54	4	100	62	45	30	39	82	76	72	137	47	21	31	33	16	13	1	20	23	16	14	17	17	19	24	31	26	12	13	16	15	16	1	22	2	1	0	1	22	20
ENST00000456638	3.83749	1460	0.54863	91	67	123	58	102	148	32	122	100	95	123	79	47	94	118	60	19	18	38	15	21	21	4	21	30	25	41	27	11	13	23	11	20	24	45	13	37	55	10	46	8	7	9	8	14	34
ENST00000429156	-0.805037	990	0.49798	66	62	78	41	90	71	22	87	61	62	61	39	30	74	62	83	27	14	11	14	15	25	2	20	19	24	20	15	4	12	13	12	16	25	36	13	25	14	13	19	2	8	8	4	10	32
ENST00000433108	2.80831	3348	0.479391	246	161	276	161	268	214	41	280	215	194	236	156	115	233	249	302	79	45	78	44	49	50	8	54	81	70	77	48	18	40	46	57	68	53	89	58	73	50	15	76	6	11	12	12	33	85
ENST00000431096	-1.4202	908	0.491189	65	55	72	37	81	64	21	79	55	59	52	35	29	66	56	81	27	14	10	13	12	23	1	19	18	24	17	13	4	10	11	12	15	21	35	10	22	10	13	19	2	8	7	4	11	27
ENST00000444286	2.91639	523	0.516252	26	30	40	22	39	43	13	43	35	29	43	25	19	36	36	43	5	3	10	7	8	9	2	11	10	9	14	7	3	8	4	7	7	14	9	9	12	13	5	13	2	4	6	1	5	14
ENST00000440276	-0.835701	539	0.497217	47	39	57	22	54	28	14	32	45	36	34	25	20	25	35	25	20	8	12	6	12	15	2	10	14	20	14	9	1	6	11	4	10	14	23	7	12	4	8	4	2	5	3	4	7	8
ENST00000452525	3.62075	577	0.476603	56	30	61	35	44	35	7	33	59	28	45	24	23	26	43	27	17	6	18	15	11	9	2	8	28	7	21	5	9	7	11	8	8	7	21	7	13	10	2	10	0	2	2	3	4	11
ENST00000624600	3.07002	2025	0.424198	173	100	123	137	136	123	34	149	100	98	95	124	125	121	164	222	67	32	21	53	39	24	7	30	26	27	27	43	35	21	35	46	39	25	43	28	41	24	15	43	8	9	7	10	23	43
ENST00000609032	3.2286	532	0.37782	48	36	26	46	38	21	4	50	29	14	18	27	40	42	40	52	13	11	6	18	15	4	1	16	8	6	5	7	16	11	10	9	11	11	11	5	4	5	2	10	1	0	1	2	8	10
ENST00000618431	-1.11758	1130	0.469912	107	55	80	61	65	64	44	78	79	70	68	63	52	62	88	93	44	13	24	25	11	14	10	20	26	14	22	18	15	11	19	16	21	15	19	10	21	12	8	23	6	18	9	11	14	13
ENST00000450652	3.20141	563	0.552398	22	33	47	23	45	48	16	53	38	42	42	27	20	39	43	24	3	11	6	2	7	10	4	12	12	10	13	12	4	5	9	5	7	11	19	8	17	8	2	21	4	3	6	3	4	16
ENST00000603791	-0.810181	2761	0.622238	154	122	185	80	158	341	224	170	155	264	273	133	75	166	142	118	43	38	47	26	28	40	18	36	43	40	69	33	21	14	26	19	32	36	67	23	60	126	93	62	28	91	75	30	13	65
ENST00000440213	3.66656	1220	0.434426	162	62	105	89	95	63	18	72	105	54	79	44	56	69	80	66	63	24	40	34	27	10	4	21	43	18	31	13	15	26	31	17	33	13	27	22	20	21	5	17	6	4	4	4	14	14
ENST00000443922	2.91064	478	0.554393	28	26	41	19	39	30	23	34	29	40	42	27	18	30	32	19	6	7	10	5	14	3	3	6	8	13	16	4	3	7	6	3	9	11	17	2	11	4	5	10	5	6	11	1	4	13
ENST00000578243	5.46278	469	0.400853	47	18	26	42	33	21	3	35	25	18	27	26	29	34	40	44	20	3	7	17	5	6	2	5	7	6	7	6	8	8	14	12	8	6	9	10	9	4	0	8	0	1	0	2	8	9
ENST00000621102	4.15553	293	0.266212	41	11	10	43	20	2	0	11	14	7	2	21	29	13	33	35	15	5	4	17	9	0	0	2	4	2	0	3	9	7	10	17	6	3	2	9	2	0	0	0	0	0	0	0	2	0
ENST00000607752	4.18078	1517	0.36849	182	75	98	137	113	63	9	94	80	64	68	68	117	77	105	166	78	26	32	46	39	14	2	20	32	26	19	21	44	17	33	43	36	24	17	36	21	14	4	24	1	2	1	5	21	16
ENST00000469148	-0.488911	352	0.357955	41	18	16	35	21	19	4	27	20	12	8	15	28	22	27	38	16	5	7	13	4	6	1	7	5	6	1	4	11	6	7	11	9	5	4	3	7	5	1	6	1	0	1	2	4	6
ENST00000474795	-0.256389	2661	0.402104	258	134	189	222	194	136	37	181	151	131	105	135	201	147	190	249	94	38	64	61	66	29	5	34	50	46	40	53	57	33	61	71	49	37	54	54	44	27	12	53	6	14	7	10	41	42
ENST00000475371	-1.28525	733	0.511596	47	38	49	41	55	55	23	59	43	48	50	41	30	51	60	42	15	12	11	9	15	11	2	10	12	10	16	11	3	14	12	12	14	13	18	10	16	14	8	17	2	10	6	5	10	19
ENST00000479018	-0.21585	560	0.510714	40	31	37	30	47	46	18	45	31	38	33	27	20	40	42	34	15	9	9	7	11	10	1	9	10	8	9	10	2	9	11	8	12	12	13	10	14	11	7	14	3	8	4	2	7	17
ENST00000466893	-0.567228	823	0.403402	61	58	54	72	76	45	5	63	48	39	24	31	60	48	58	80	17	18	9	17	33	15	1	9	21	14	13	6	21	16	16	19	19	19	23	15	16	10	1	17	1	2	2	0	13	13
ENST00000490916	-4.22696	545	0.46422	45	37	33	38	41	41	16	46	35	35	25	14	32	31	35	40	13	13	9	9	16	13	3	5	13	10	9	1	8	13	7	10	9	14	11	7	11	13	5	12	4	7	4	1	11	9
ENST00000479588	-0.788715	725	0.358621	77	36	49	64	47	29	4	56	40	28	20	36	62	43	50	83	27	15	15	20	17	6	1	12	19	11	8	11	8	15	15	25	13	10	16	8	10	6	1	12	2	0	1	1	14	12
ENST00000598332	3.02588	482	0.539419	24	27	38	22	42	31	13	43	31	40	39	20	14	32	39	26	7	6	8	3	6	8	4	8	8	12	12	6	2	5	10	5	6	17	13	6	13	5	1	12	0	6	6	1	3	16
ENST00000557966	4.42335	1117	0.513876	63	52	74	58	81	92	27	94	68	71	89	52	35	79	89	92	25	9	14	15	19	13	6	14	21	14	25	14	8	15	20	15	12	18	32	19	23	25	11	33	6	9	7	5	11	26
ENST00000510897	3.20901	3534	0.447368	289	186	236	222	252	216	30	329	215	169	189	181	178	256	298	287	102	54	72	61	58	57	7	64	69	57	59	51	51	42	66	63	53	64	64	71	76	54	8	78	12	2	5	11	47	91
ENST00000624124	3.15144	2359	0.367105	309	122	147	221	168	119	8	160	148	77	87	98	174	138	167	215	125	39	52	93	41	27	4	50	64	26	27	30	63	41	53	64	53	40	31	44	45	32	1	40	3	1	2	2	37	36
ENST00000606319	3.41927	477	0.643606	7	28	30	11	40	65	28	40	25	48	38	22	4	32	37	21	1	1	5	0	12	6	6	4	2	17	11	0	0	3	5	3	2	15	17	6	16	26	13	10	3	12	7	6	0	13
ENST00000606107	4.27537	859	0.607683	26	46	70	28	64	109	36	73	59	72	73	35	21	54	61	31	6	6	9	5	12	16	8	10	16	19	29	6	5	6	12	5	2	18	31	13	26	33	19	31	5	14	9	8	7	25
ENST00000607005	3.98562	435	0.62069	12	24	39	13	35	45	22	35	36	37	39	20	5	31	32	9	2	3	6	1	5	9	5	5	8	15	14	2	1	4	6	2	1	7	19	8	15	12	8	10	5	2	8	7	2	14
ENST00000606074	3.55868	1067	0.654171	22	53	93	24	87	118	45	66	73	93	152	63	10	51	92	24	4	5	11	2	14	15	11	13	20	25	40	8	1	4	16	3	1	32	45	9	34	46	19	19	6	12	16	11	5	21
ENST00000606288	3.25725	791	0.609355	29	42	65	24	56	89	36	60	58	65	79	38	17	44	61	27	7	7	10	5	14	13	6	9	15	16	29	5	3	4	12	5	5	14	27	10	18	25	21	25	6	14	9	7	5	21
ENST00000534918	3.20639	2762	0.636857	68	128	223	64	208	322	101	215	161	257	353	142	47	138	236	98	15	13	26	13	34	47	19	28	42	64	95	22	8	15	29	12	16	69	101	22	75	113	46	88	11	30	39	21	12	60
ENST00000609756	4.10224	345	0.313043	48	12	15	37	17	23	2	18	10	13	6	19	38	11	25	50	24	6	6	12	4	4	1	3	5	3	2	5	12	2	9	14	3	2	4	8	7	7	1	8	0	0	0	2	6	2
ENST00000413911	-0.343819	919	0.699674	31	36	62	16	53	111	92	69	52	127	109	30	9	50	55	16	10	7	13	1	11	11	8	6	12	21	26	3	2	5	8	1	7	16	26	4	15	36	44	16	11	39	34	8	6	27
ENST00000622091	3.18755	1989	0.377074	139	94	105	178	117	97	28	147	120	61	72	108	141	136	156	289	50	13	34	42	34	24	5	31	44	19	20	22	34	38	42	64	20	29	23	44	34	19	8	36	6	4	8	10	29	30
ENST00000567594	-0.457595	614	0.612378	28	23	34	14	35	65	44	58	26	60	58	30	11	53	38	36	8	3	11	5	3	8	3	9	4	10	12	8	2	5	2	5	7	8	13	7	10	18	13	24	7	19	10	8	1	22
ENST00000606441	-0.432852	850	0.650588	41	24	52	27	29	93	91	50	51	99	99	40	23	47	47	36	16	5	12	8	2	10	5	7	7	19	17	9	5	5	7	10	7	7	9	6	6	31	40	16	10	41	28	12	5	18
ENST00000434384	-0.252333	724	0.44337	59	49	50	45	54	45	15	52	48	33	37	37	43	39	52	65	16	13	13	16	15	12	8	14	15	13	10	12	15	6	8	16	14	17	13	10	16	10	4	15	2	3	6	4	7	17
ENST00000592070	-0.57101	844	0.468009	63	50	68	48	62	57	19	60	58	46	50	42	46	45	60	69	18	13	16	16	17	14	5	14	19	17	17	14	15	7	10	16	15	15	21	11	19	17	6	15	4	6	5	4	7	22
ENST00000420168	-2.13541	900	0.503333	83	37	74	50	54	58	30	55	73	49	87	47	35	52	65	50	27	12	28	15	7	16	3	11	26	12	18	18	11	14	15	10	15	10	15	14	15	13	10	20	5	6	17	2	4	15
ENST00000585921	3.55047	286	0.496503	24	19	23	11	22	22	7	21	21	19	19	11	10	12	21	23	9	6	5	3	9	4	2	4	7	7	7	2	2	2	2	5	4	4	11	3	8	5	4	5	3	3	1	0	4	5
ENST00000585765	-0.577024	470	0.5	33	34	32	23	36	34	11	41	35	19	40	18	18	34	30	31	10	9	7	7	10	10	4	10	14	7	7	4	6	6	5	6	11	7	14	4	13	7	2	12	1	2	5	3	6	11
ENST00000586556	-0.0452918	618	0.532362	35	31	44	33	52	42	15	48	38	47	55	31	18	37	57	34	8	7	12	8	10	10	5	6	6	14	15	9	5	7	10	11	9	13	18	12	14	10	4	14	1	4	6	4	6	16
ENST00000432658	-2.48148	730	0.515068	74	26	60	39	51	50	25	40	50	52	69	39	24	38	56	36	25	8	20	21	10	5	1	10	18	20	14	8	10	7	12	10	18	8	16	8	14	14	10	12	4	7	9	5	5	5
ENST00000623861	5.05278	1285	0.38677	141	80	83	97	86	72	5	98	81	35	55	64	92	75	92	128	52	21	35	33	25	21	1	33	38	15	14	16	22	14	26	35	23	21	18	24	31	19	1	21	2	0	1	2	23	18
ENST00000541383	-3.39387	575	0.483478	62	40	52	27	58	45	7	42	44	25	33	24	17	42	34	22	24	16	14	8	17	9	2	12	21	10	11	10	4	10	7	6	17	12	20	9	13	18	3	11	3	1	0	3	6	14
ENST00000592377	3.35595	410	0.57561	18	22	29	17	40	41	5	31	22	28	46	22	6	26	38	18	2	9	6	1	7	5	4	5	4	6	16	3	0	6	9	2	7	8	16	9	15	17	0	9	0	0	2	3	2	8
ENST00000586706	4.06629	476	0.55042	28	23	37	18	35	51	11	38	30	32	37	27	12	30	41	25	5	9	11	3	5	8	4	6	8	8	13	8	0	7	7	4	10	7	12	6	16	18	5	12	1	1	5	4	4	10
ENST00000589814	-3.56291	539	0.597403	26	21	41	19	34	53	26	34	38	41	64	31	9	33	43	25	6	8	9	3	5	6	4	6	8	8	18	7	0	8	7	4	7	7	14	6	15	19	9	10	4	4	13	5	1	9
ENST00000591313	-3.0297	640	0.66875	25	26	49	14	36	83	43	39	48	62	90	26	5	31	44	18	6	8	10	1	6	9	5	6	7	15	22	5	0	5	6	3	8	7	16	5	15	33	20	15	10	12	18	3	1	12
ENST00000592009	-1.92621	330	0.578788	15	19	25	12	27	33	9	24	22	24	34	17	6	18	29	15	2	8	4	1	6	4	4	5	3	5	14	3	0	4	6	2	6	5	12	4	11	14	2	6	3	2	2	2	2	6
ENST00000582507	-1.85303	254	0.519685	28	16	17	11	16	17	13	17	21	14	22	11	7	17	15	11	14	6	2	6	4	6	1	4	6	1	10	0	2	3	3	3	5	4	4	3	5	5	2	5	3	3	4	3	2	6
ENST00000631276	3.52396	6326	0.418906	631	300	469	395	434	330	35	497	374	279	359	342	357	386	491	646	258	93	137	143	113	74	6	107	141	105	116	107	97	58	102	138	124	81	134	95	106	89	13	122	7	3	9	16	78	124
ENST00000588260	-0.0765196	337	0.52819	24	19	31	15	28	22	6	26	26	23	31	16	12	17	28	12	8	6	7	3	10	3	2	4	7	10	11	3	1	7	4	3	5	5	13	5	6	6	1	9	1	1	1	3	4	7
ENST00000628047	-0.112043	876	0.479452	66	54	65	49	94	69	10	72	34	59	45	37	40	63	54	64	17	17	18	14	22	12	3	17	14	21	14	16	8	13	16	12	29	18	28	19	29	16	3	21	1	4	3	2	16	25
ENST00000582866	-0.448405	2682	0.436987	147	116	158	180	174	181	43	219	121	142	134	158	159	178	220	351	41	16	42	48	27	37	12	40	32	42	39	45	40	31	46	63	33	43	49	49	51	44	14	72	7	15	11	10	21	62
ENST00000591705	2.81421	4582	0.566347	170	218	368	179	389	479	73	374	295	308	443	233	80	311	395	266	43	22	65	40	63	80	20	55	77	91	142	58	18	56	69	36	50	99	173	67	145	162	34	137	16	14	22	21	27	107
ENST00000558641	4.13721	1007	0.519364	72	57	88	47	90	91	12	66	71	52	96	44	30	60	67	63	14	21	25	12	23	18	3	13	26	15	36	11	5	11	14	17	26	15	32	17	32	36	5	17	4	0	6	2	8	22
ENST00000577066	-0.639637	4465	0.583203	250	231	403	136	361	375	155	329	317	353	511	203	92	261	314	173	91	48	75	36	72	82	23	54	101	108	145	49	16	42	47	30	59	100	153	49	115	100	50	110	30	41	55	29	22	102
ENST00000573167	-2.14895	4014	0.60862	166	200	355	108	324	344	174	295	265	358	499	183	74	235	277	156	46	34	63	23	61	70	23	46	81	102	131	41	11	33	40	24	46	94	142	42	102	90	54	98	28	53	65	27	16	93
ENST00000572036	-0.827167	869	0.548907	44	40	65	31	57	111	27	84	52	63	44	39	28	64	62	57	10	11	16	7	11	14	5	10	18	24	10	13	4	9	8	10	11	11	26	9	24	45	11	31	3	6	13	5	9	21
ENST00000510311	-0.986047	591	0.510998	48	40	52	26	50	41	15	38	50	39	45	24	17	24	46	35	12	11	15	10	10	15	3	12	16	14	13	9	3	4	11	7	10	15	15	10	21	9	4	7	5	1	5	4	4	8
ENST00000515288	-0.229768	539	0.521336	40	39	45	24	46	46	13	38	44	34	39	20	17	25	40	28	10	9	13	8	9	18	2	10	15	13	11	6	3	5	9	7	9	14	13	10	21	12	3	9	4	1	5	3	5	8
ENST00000319763	2.80199	2081	0.579049	98	107	154	79	159	192	76	171	128	178	207	93	52	121	170	95	26	24	27	21	34	34	15	24	29	53	46	26	8	22	34	15	29	45	61	24	47	67	21	57	17	20	32	7	20	50
ENST00000532153	3.41099	4476	0.530608	238	217	341	198	338	410	73	416	279	278	366	214	138	333	357	279	75	38	71	54	73	65	16	63	88	75	108	70	30	53	68	47	53	89	132	64	115	131	27	137	15	15	25	18	36	143
ENST00000526585	-2.55318	296	0.52027	29	13	44	6	18	13	11	15	37	19	26	15	8	11	16	14	9	6	12	2	3	4	2	4	21	7	9	7	0	3	1	2	4	2	10	2	4	4	4	1	1	3	5	2	3	1
ENST00000420815	2.82375	650	0.676923	42	17	63	13	32	71	58	36	55	85	90	12	6	25	30	14	16	4	18	4	3	7	4	3	16	24	19	4	0	7	3	3	8	4	18	2	9	22	26	14	14	16	25	3	3	5
ENST00000438755	3.71744	675	0.668148	46	17	64	14	32	72	58	38	56	85	93	16	7	27	34	15	19	4	19	4	3	7	4	3	16	24	20	4	0	7	4	3	8	4	18	2	9	22	26	15	14	16	25	3	3	6
ENST00000417359	-1.29557	565	0.492035	78	23	45	32	31	40	33	31	49	42	36	15	20	31	28	30	35	6	23	14	7	8	5	3	21	10	11	3	5	4	10	13	12	8	6	5	10	12	9	8	6	14	7	6	7	8
ENST00000617006	-3.13532	1229	0.631408	45	39	101	27	44	114	76	88	95	107	187	65	29	61	90	60	10	10	17	7	5	15	8	11	19	27	39	16	8	5	8	6	3	8	29	4	22	36	28	28	14	19	34	9	4	25
ENST00000532413	5.17798	559	0.486583	26	28	42	46	48	20	9	22	37	43	40	52	31	8	81	25	4	4	14	4	13	6	3	6	8	12	14	8	12	3	27	4	10	11	13	14	9	5	2	4	2	2	2	3	1	2
ENST00000586324	5.80898	525	0.52	35	33	40	20	43	34	17	28	34	35	47	35	15	20	47	41	9	8	14	4	14	12	5	2	11	9	12	8	1	3	5	11	11	14	10	8	14	6	5	9	3	7	6	1	3	6
ENST00000586442	4.5545	813	0.606396	42	45	79	22	62	82	40	46	70	61	88	44	15	42	56	18	10	10	16	5	14	16	8	7	21	17	27	14	2	6	10	4	11	13	33	5	28	30	10	14	5	12	20	3	5	13
ENST00000612804	4.62565	2303	0.514112	145	118	190	105	183	196	46	154	155	134	185	131	75	130	184	171	35	33	46	31	46	36	10	26	50	42	64	34	9	22	40	34	44	42	68	29	64	64	17	51	12	14	18	2	18	49
ENST00000579244	-5.41457	632	0.53481	39	33	51	30	44	51	21	42	54	43	48	35	17	31	59	33	10	8	14	7	11	8	4	10	16	10	19	6	4	4	16	6	7	12	15	9	17	15	10	9	4	7	5	5	3	9
ENST00000579599	3.12911	1190	0.613445	51	76	102	37	102	110	78	59	92	103	131	55	22	60	69	42	12	9	22	7	42	13	12	9	21	18	48	15	4	11	13	9	8	46	37	11	23	47	17	23	16	24	27	11	7	15
ENST00000445770	3.393	2721	0.453877	284	139	249	162	218	148	30	186	211	142	192	107	121	153	182	196	110	49	72	53	60	29	11	39	80	64	64	40	42	31	34	55	54	41	90	33	53	44	6	45	7	5	10	8	25	45
ENST00000424075	-0.46622	555	0.488288	48	26	50	37	32	37	26	27	42	31	44	32	40	28	29	25	18	7	15	8	6	7	8	5	12	7	20	11	18	9	3	7	8	7	7	10	14	11	4	8	5	9	9	3	6	7
ENST00000514696	-0.698662	582	0.453608	50	25	55	34	37	34	11	44	51	35	27	25	25	32	45	51	14	4	18	14	10	6	1	8	23	15	10	7	5	7	8	14	10	3	17	7	8	9	3	14	2	6	2	1	8	11
ENST00000515688	-1.82424	265	0.460377	16	11	21	17	13	17	5	22	25	14	12	13	11	15	26	26	1	2	9	4	6	1	0	4	10	3	4	4	4	3	6	4	4	2	2	5	2	5	1	9	0	3	2	0	3	5
ENST00000502253	-0.906165	792	0.417929	86	33	73	54	54	28	7	54	71	34	45	38	36	48	62	68	27	9	31	18	21	4	1	7	33	10	17	13	9	18	15	12	17	6	14	17	10	5	1	12	1	2	2	2	12	13
ENST00000606298	3.22789	543	0.316759	57	25	34	60	35	17	1	32	28	14	12	33	57	28	40	69	19	11	6	21	13	5	0	7	13	4	4	13	21	8	14	17	9	3	10	13	5	4	0	8	0	1	0	0	11	6
ENST00000561778	-0.384322	2757	0.404425	209	132	176	210	204	145	5	224	144	119	137	136	170	183	217	345	76	35	42	56	42	36	5	49	53	33	48	42	45	39	43	83	48	45	62	49	54	31	0	59	1	0	1	3	36	46
ENST00000607135	-1.54459	526	0.361217	66	28	27	39	37	23	3	38	19	14	21	34	37	36	38	65	28	14	11	13	11	5	1	11	5	4	7	11	12	7	4	16	13	6	7	11	11	3	1	8	0	1	0	2	6	4
ENST00000603643	4.15045	410	0.443902	39	20	31	22	29	26	5	30	32	17	17	26	12	27	39	37	14	3	12	10	6	5	1	8	14	5	2	10	0	5	7	10	8	7	8	6	10	5	2	9	1	1	0	3	4	6
ENST00000441212	-0.114104	558	0.591398	45	31	43	13	44	63	38	23	33	54	49	25	9	20	32	35	19	9	15	2	12	8	8	3	8	17	10	8	1	4	5	3	8	14	14	8	16	24	15	8	6	12	16	4	3	6
ENST00000541404	2.88607	560	0.466071	39	28	45	40	49	47	3	45	35	30	36	15	29	40	32	46	8	8	11	12	10	10	2	6	12	9	17	7	9	11	10	10	16	8	16	9	16	14	0	17	1	1	1	0	7	15
ENST00000457625	4.27624	228	0.390351	32	18	20	16	23	6	3	12	21	12	7	5	11	8	15	18	15	4	5	7	11	3	1	3	8	4	4	4	2	4	5	5	5	4	10	4	2	0	1	3	0	1	2	0	3	0
[truncated: 6,679 more rows]
[truncated: 1,535 more columns]
